# Supplementary material for: Genome‐wide DNA methylation profiling of CpG islands in a morpholino anthracycline derivative‐resistant leukemia cell line: p38α as a novel candidate for resistance
Source: Pharmacol Res Perspect. 2016 Dec 29;5(1):e00285. doi: 10.1002/prp2.285 (PMC5461645; doi:10.1002/prp2.285)
Supplement: Supplementary file 1 — Table S1. Methylation profile of K562/P and K562/MX2 cells. Table S2. Gene expression profile of K562/P and K562/MX2 cells. Table S3. (A) List of genes with hypermethylation and lower expression in K562/MX2 cells. (B) List of genes with hypermethylation and higher expression in K562/MX2 cells. (C) List of genes with hypermethylation and higher expression in K562/MX2 cells. (D) List of genes with hypomethylation and lower expression in K562/MX2 cells. Table S4. List of genes for Gene Ontology analysis. (B) Gene Ontology results and gene list. [file PRP2-5-e00285-s001.xls]

## Sheet: Supplementary table 1
Supplementary Table 1. Methylation profile of K562/P and K562/MX2 cells
Gene Symbol	Difference KMX(-) - P(-)	KMX(-). Beta	P(-). Beta	Description	CpG island locations	Chrosome	Entrez Gene ID	GenBank Accession
LOC63928	0.972686	0.984761	0.0120755	hepatocellular carcinoma antigen gene 520	16:23673167-23674440	16	GeneID:63928	NM_022097.1
FLJ36046	0.939095	0.969627	0.0305318	hypothetical protein LOC164592	22:20316941-20317222	22	GeneID:164592	NM_152612.2
TSC22D3	0.938932	0.96675	0.0278174	TSC22 domain family; member 3 isoform 2	X:106905712-106906660	X	GeneID:1831	NM_004089.3
TMEM22	0.935743	0.979668	0.0439243	transmembrane protein 22	3:138020201-138022036	3	GeneID:80723	NM_025246.1
HMHA1	0.933807	0.966196	0.0323887	minor histocompatibility antigen HA-1	19:1017769-1018707	19	GeneID:23526	NM_012292.2
PLXND1	0.930388	0.948738	0.0183499	plexin D1	3:130806542-130809034	3	GeneID:23129	NM_015103.1
SLC25A22	0.926551	0.953905	0.0273543	mitochondrial glutamate carrier 1		11	GeneID:79751	NM_024698.4
FHIT	0.920516	0.944595	0.0240791	fragile histidine triad gene	3:61211519-61212421	3	GeneID:2272	NM_002012.1
RGL3	0.91838	0.962662	0.044282	ral guanine nucleotide dissociation stimulator-like 3 isoform 2	19:11390658-11391207	19	GeneID:57139	XM_934610.1
RASL10B	0.915433	0.94065	0.0252162	RAS-like; family 10; member B	17:31082590-31083559	17	GeneID:91608	NM_033315.2
RHCG	0.914339	0.927302	0.0129628	Rhesus blood group; C glycoprotein	15:87840274-87841084	15	GeneID:51458	NM_016321.1
CRIP3	0.914276	0.958715	0.0444382	cysteine-rich protein 3	6:43384268-43384833	6	GeneID:401262	NM_206922.1
NPB	0.90947	0.938564	0.0290935	preproneuropeptide B	17:77453058-77454255	17	GeneID:256933	NM_148896.2
H2AFY2	0.907202	0.950368	0.0431655	core histone macroH2A2.2	10:71482127-71483923	10	GeneID:55506	NM_018649.1
GRIN2D	0.906217	0.943722	0.0375053	N-methyl-D-aspartate receptor subunit 2D precursor		19	GeneID:2906	NM_000836.1
FLJ14166	-0.901191	0.0365745	0.937766	hypothetical protein LOC79616	5:159671193-159672606	5	GeneID:79616	NM_024565.4
ARHGAP4	0.89876	0.975711	0.0769504	Rho GTPase activating protein 4	X:152844562-152845097	X	GeneID:393	NM_001666.2
DRD1IP	0.895018	0.925443	0.0304246	dopamine receptor D1 interacting protein	10:134998098-135000843	10	GeneID:50632	NM_015722.2
SYK	0.892995	0.96565	0.0726549	spleen tyrosine kinase	9:92603527-92604494	9	GeneID:6850	NT_008470.18
KIF6	0.892105	0.919728	0.0276225	kinesin family member 6	6:39800547-39801762	6	GeneID:221458	NM_145027.3
MC1R	0.891415	0.975803	0.0843882	melanocortin 1 receptor	16:88511640-88512184	16	GeneID:4157	NM_002386.2
SLC16A5	0.891051	0.984552	0.0935005	solute carrier family 16; member 5	17:70595284-70595964	17	GeneID:9121	NM_004695.2
LRRC56	0.889349	0.955187	0.0658378	hypothetical protein LOC115399	11:524548-527768	11	GeneID:115399	NM_198075.1
PAPPA	-0.889246	0.0386246	0.927871	pregnancy-associated plasma protein A preproprotein	9:117956008-117957537	9	GeneID:5069	NM_002581.3
SYTL1	0.889026	0.921485	0.0324594	synaptotagmin-like 1		1	GeneID:84958	NM_032872.1
EPHX2	0.888576	0.921678	0.0331024	epoxide hydrolase 2; cytoplasmic	8:27404449-27404977	8	GeneID:2053	NM_001979.4
SLC44A2	0.883753	0.969114	0.0853613	CTL2 protein	19:10596881-10597536	19	GeneID:57153	NM_020428.2
TMEM58	0.882979	0.934017	0.0510378	transmembrane protein 58	1:200124397-200124974	1	GeneID:149345	NM_198149.1
AARSD1	0.881669	0.943565	0.0618964	hypothetical protein LOC80755	17:38385006-38385211	17	GeneID:80755	NM_025267.2
CCND1	0.879323	0.922565	0.043242	cyclin D1	11:69164197-69168027	11	GeneID:595	NM_053056.1
GRB7	0.877733	0.949909	0.0721757	growth factor receptor-bound protein 7		17	GeneID:2886	NM_005310.2
CLSTN1	0.874345	0.902835	0.0284895	calsyntenin 1 isoform 2	1:9805473-9807468	1	GeneID:22883	NM_014944.3
LMOD1	0.874049	0.9073	0.0332516	leiomodin 1 (smooth muscle)	1:200182329-200182717	1	GeneID:25802	NM_012134.1
PLOD2	-0.872271	0.0240378	0.896309	procollagen-lysine; 2-oxoglutarate 5-dioxygenase 2 isoform a precursor	3:147361008-147362052	3	GeneID:5352	NM_182943.2
SYK	0.869557	0.94581	0.0762527	spleen tyrosine kinase	9:92603527-92604494	9	GeneID:6850	NT_008470.18
CDX2	0.868486	0.93845	0.0699638	caudal type homeo box transcription factor 2	13:27440079-27441627	13	GeneID:1045	NM_001265.2
EGFL7	0.868366	0.905387	0.037021	EGF-like-domain; multiple 7		9	GeneID:51162	NM_016215.3
SLC44A2	0.867432	0.943879	0.0764479	CTL2 protein	19:10596881-10597536	19	GeneID:57153	NM_020428.2
DOCK2	0.865064	0.949086	0.0840213	dedicator of cytokinesis 2	5:168996749-168997342	5	GeneID:1794	NM_004946.1
KIT	-0.863361	0.0489362	0.912297	v-kit Hardy-Zuckerman 4 feline sarcoma viral oncogene homolog precursor	4:55217976-55220295	4	GeneID:3815	NM_000222.1
RRAD	0.858664	0.944107	0.085443	Ras-related associated with diabetes	16:65516067-65517265	16	GeneID:6236	NM_004165.1
FXYD4	0.855105	0.886398	0.0312925	FXYD domain containing ion transport regulator 4		10	GeneID:53828	NM_173160.2
NPB	0.852104	0.978868	0.126764	preproneuropeptide B	17:77453058-77454255	17	GeneID:256933	NM_148896.2
CA5B	0.851204	0.89898	0.0477759	carbonic anhydrase VB; mitochondrial precursor	X:15665820-15666693	X	GeneID:11238	NM_007220.2
NOPE	0.849236	0.903424	0.0541888	DDM36		15	GeneID:57722	NM_020962.1
CRABP1	0.846985	0.903444	0.0564585	cellular retinoic acid binding protein 1	15:76419520-76421296	15	GeneID:1381	NM_004378.1
LYPD3	0.845699	0.940671	0.0949721	GPI-anchored metastasis-associated protein homolog		19	GeneID:27076	NM_014400.1
FAM57B	0.845645	0.865373	0.0197284	hypothetical protein LOC83723		16	GeneID:83723	NM_031478.3
MEGF11	0.845542	0.943457	0.0979148	MEGF11 protein	15:64333591-64333985	15	GeneID:84465	NM_032445.1
FLJ30934	0.844802	0.949661	0.104859	hypothetical protein LOC254122	11:65357151-65358255	11	GeneID:254122	NM_152760.2
TMEM22	0.844359	0.961531	0.117172	transmembrane protein 22	3:138020201-138022036	3	GeneID:80723	NM_025246.1
RNF190	0.84429	0.938307	0.0940171	hypothetical protein LOC162333	17:58239034-58239960	17	GeneID:162333	NM_152598.1
DOC2A	0.843432	0.946579	0.103147	double C2-like domains; alpha	16:29929602-29930548	16	GeneID:8448	NM_003586.2
C1orf177	0.842883	0.88441	0.0415276	hypothetical protein LOC163747	1:55044094-55044620	1	GeneID:163747	NM_152607.1
FBXO39	0.842476	0.95799	0.115513	F-box protein 39	17:6619831-6620556	17	GeneID:162517	NM_153230.1
SLC25A22	0.842103	0.933464	0.0913616	mitochondrial glutamate carrier 1		11	GeneID:79751	NM_024698.4
HPGD	0.841531	0.925798	0.0842667	hydroxyprostaglandin dehydrogenase 15-(NAD)	4:175679793-175680562	4	GeneID:3248	NM_000860.3
PH-4	0.83871	0.936271	0.097561	hypoxia-inducible factor prolyl 4-hydroxylase isoform b	3:49002010-49003478	3	GeneID:54681	NM_017732.3
EPHB3	-0.838423	0.11068	0.949102	ephrin receptor EphB3 precursor	3:185761398-185763841	3	GeneID:2049	NM_004443.3
CCDC37	0.838241	0.923463	0.0852219	hypothetical protein LOC348807	3:127595793-127596808	3	GeneID:348807	NM_182628.1
TCL1A	0.837385	0.938926	0.101541	T-cell lymphoma-1	14:95249952-95250699	14	GeneID:8115	NM_021966.1
PTGDR	0.836178	0.968245	0.132066	prostaglandin D2 receptor	14:51803838-51805763	14	GeneID:5729	NM_000953.2
LOC112937	0.83575	0.966212	0.130462	hypothetical protein LOC112937	11:133650695-133652899	11	GeneID:112937	NM_138416.1
GSH2	0.831345	0.937999	0.106654	homeobox protein GSH-2	4:54660440-54662940	4	GeneID:170825	NM_133267.1
TOLLIP	-0.831238	0.0786963	0.909935	toll interacting protein	11:1286913-1288313	11	GeneID:54472	NM_019009.2
CMKLR1	-0.831116	0.0457347	0.876851	chemokine-like receptor 1		12	GeneID:1240	NM_004072.1
VAMP8	0.828609	0.862405	0.0337955	vesicle-associated membrane protein 8		2	GeneID:8673	NM_003761.2
LDB3	0.828246	0.868914	0.0406681	LIM domain binding 3		10	GeneID:11155	NM_007078.1
CA4	0.826989	0.901792	0.0748031	carbonic anhydrase IV precursor	17:55581878-55583315	17	GeneID:762	NM_000717.2
URP2	0.826399	0.862985	0.0365854	UNC-112 related protein 2 short form		11	GeneID:83706	NM_031471.4
NKX2-5	0.823073	0.883925	0.0608519	NK2 transcription factor related; locus 5	5:172593183-172594999	5	GeneID:1482	NM_004387.2
SCNN1D	0.821469	0.864805	0.0433359	sodium channel; nonvoltage-gated 1; delta		1	GeneID:6339	NM_002978.2
PLK2	-0.819779	0.0780142	0.897793	polo-like kinase 2	5:57790977-57792694	5	GeneID:10769	NM_006622.1
VAV1	0.819288	0.930154	0.110866	vav 1 oncogene	19:6723684-6723897	19	GeneID:7409	NM_005428.2
FLJ13236	0.818644	0.84193	0.0232856	hypothetical protein FLJ13236	12:48024895-48027393	12	GeneID:79962	NM_024902.2
RAP1GA1	0.818015	0.865293	0.0472786	RAP1; GTPase activating protein 1	1:21868044-21869076	1	GeneID:5909	NM_002885.1
SCGN	0.816662	0.861973	0.0453112	secretagogin precursor	6:25760176-25760849	6	GeneID:10590	NM_006998.3
BHMT	0.815597	0.947655	0.132057	betaine-homocysteine methyltransferase	5:78443059-78443592	5	GeneID:635	NM_001713.1
TUBB6	-0.814894	0.116416	0.93131	tubulin; beta 6	18:12297135-12299229	18	GeneID:84617	NM_032525.1
PHACTR3	0.813926	0.953762	0.139836	phosphatase and actin regulator 3 isoform 2	20:57612715-57614362	20	GeneID:116154	NM_183244.1
IMPACT	-0.81267	0.0839187	0.896589	Impact homolog	18:20260197-20261296	18	GeneID:55364	NM_018439.1
WNT7B	0.812612	0.921803	0.109191	wingless-type MMTV integration site family; member 7B precursor	22:44750072-44752197	22	GeneID:7477	NM_058238.1
FABP3	0.811727	0.872998	0.0612717	fatty acid binding protein 3	1:31618803-31619140	1	GeneID:2170	NM_004102.3
CRYBA2	0.809927	0.879752	0.0698256	crystallin; beta A2	2:219565851-219567355	2	GeneID:1412	NM_057093.1
TSCOT	0.80939	0.959261	0.149871	thymic stromal co-transporter	9:114692124-114693426	9	GeneID:57864	NM_033051.2
GJB3	0.809131	0.867487	0.0583569	connexin 31	1:35019365-35020221	1	GeneID:2707	NM_024009.2
HMGB3	-0.808834	0.0302411	0.839075	high-mobility group box 3	X:149901718-149904046	X	GeneID:3149	NM_005342.2
VAX2	0.808083	0.863118	0.0550351	ventral anterior homeobox 2	2:70980072-70980647	2	GeneID:25806	NM_012476.1
LGP2	0.8079	0.885877	0.0779773	hypothetical protein LOC79132		17	GeneID:79132	NM_024119.1
P2RX1	0.807415	0.983355	0.17594	purinergic receptor P2X1	17:3766007-3766269	17	GeneID:5023	NM_002558.2
UNC13D	0.805395	0.865079	0.0596838	unc-13 homolog D		17	GeneID:201294	NM_199242.1
CRHR2	0.803659	0.884494	0.0808349	corticotropin releasing hormone receptor 2	7:30687736-30689084	7	GeneID:1395	NM_001883.2
CPNE9	0.803546	0.939961	0.136415	copine-like protein	3:9720335-9722315	3	GeneID:151835	NM_001033755.1
OTP	0.800817	0.896736	0.0959184	orthopedia	5:76969992-76971154	5	GeneID:23440	NM_032109.2
TCEB3C	0.799568	0.884654	0.085086	transcription elongation factor B polypeptide 3C		18	GeneID:162699	NM_145653.2
ARHGEF15	0.798221	0.849442	0.0512214	Rho guanine exchange factor 15		17	GeneID:22899	NM_173728.2
PROK1	0.797653	0.881403	0.08375	prokineticin 1		1	GeneID:84432	NM_032414.2
TNNI3	0.796083	0.885703	0.0896207	troponin I; cardiac		19	GeneID:7137	NM_000363.3
GAS1	-0.795506	0.0544446	0.849951	growth arrest-specific 1	9:88750229-88752827	9	GeneID:2619	NM_002048.1
F2RL3	0.793674	0.96338	0.169706	coagulation factor II (thrombin) receptor-like 3	19:16861538-16862465	19	GeneID:9002	NM_003950.1
ABCC6	0.793351	0.837986	0.0446348	ATP-binding cassette; sub-family C; member 6	16:16224595-16225675	16	GeneID:368	NM_001171.2
GABRG2	0.792762	0.932099	0.139337	gamma-aminobutyric acid A receptor; gamma 2 isoform 2 precursor		5	GeneID:2566	NM_000816.2
NRP2	-0.791102	0.0467233	0.837825	neuropilin 2 isoform 2 precursor	2:206254727-206255968	2	GeneID:8828	NM_003872.2
PAK1	0.790872	0.8469	0.0560276	p21-activated kinase 1	11:76861704-76863329	11	GeneID:5058	NM_002576.3
ADRA1A	0.790847	0.939713	0.148866	alpha-1A-adrenergic receptor isoform 3	8:26777467-26780920	8	GeneID:148	NM_033302.1
KCNG1	0.790549	0.83255	0.0420004	potassium voltage-gated channel; subfamily G; member 1 isoform 1	20:49072343-49074019	20	GeneID:3755	NM_002237.2
ONECUT1	-0.79019	0.114286	0.904476	one cut domain; family member 1	15:50867146-50871219	15	GeneID:3175	NM_004498.1
ARNT2	0.78932	0.932573	0.143253	aryl hydrocarbon receptor nuclear translocator 2	15:78482994-78484493	15	GeneID:9915	NM_014862.3
MT1H	0.788786	0.945102	0.156316	metallothionein 1H	16:55260846-55261294	16	GeneID:4496	NM_005951.1
FCER2	0.786743	0.836146	0.0494028	Fc fragment of IgE; low affinity II; receptor for (CD23A)		19	GeneID:2208	NM_002002.3
AMBP	0.783925	0.855263	0.0713384	alpha-1-microglobulin/bikunin precursor		9	GeneID:259	NM_001633.2
CRIP3	0.782807	0.870875	0.0880682	cysteine-rich protein 3	6:43384268-43384833	6	GeneID:401262	NM_206922.1
KLK10	0.78252	0.950617	0.168097	kallikrein 10 precursor	19:56213378-56214712	19	GeneID:5655	NT_011109.15
SLIT1	0.782406	0.896738	0.114332	slit homolog 1	10:98934928-98936299	10	GeneID:6585	NM_003061.1
FGF23	0.780033	0.919118	0.139084	fibroblast growth factor 23 precursor		12	GeneID:8074	NM_020638.2
ITGB1BP3	0.779151	0.794219	0.0150678	integrin beta 1 binding protein 3 isoform 2		19	GeneID:27231	NM_170678.1
MGAT1	0.777932	0.833779	0.0558464	mannosyl (alpha-1;3-)-glycoprotein beta-1;2-N-acetylglucosaminyltransferase	5:180163494-180163832	5	GeneID:4245	NM_002406.2
CHX10	0.77764	0.835869	0.0582293	ceh-10 homeo domain containing homolog	14:73776003-73778973	14	GeneID:338917	NM_182894.1
CABYR	0.777471	0.9739	0.196429	calcium-binding tyrosine phosphorylation-regulated protein isoform a	18:19972720-19974281	18	GeneID:26256	NM_012189.2
FLJ32130	-0.777152	0.0316109	0.808763	hypothetical protein LOC146540	16:30503906-30504857	16	GeneID:146540	NM_152458.4
PPP1R16B	0.776368	0.835074	0.0587058	protein phosphatase 1 regulatory inhibitor subunit 16B	20:36867445-36869124	20	GeneID:26051	NM_015568.2
PPP1R16B	0.774929	0.858225	0.083296	protein phosphatase 1 regulatory inhibitor subunit 16B	20:36867037-36867258	20	GeneID:26051	NM_015568.2
LOC196264	0.774928	0.84021	0.0652819	hypothetical protein LOC196264	11:117627891-117628420	11	GeneID:196264	NM_198275.1
OTEX	0.772195	0.967215	0.19502	paired-like homeobox protein OTEX		X	GeneID:158800	NM_139282.1
FLJ32447	0.772137	0.908249	0.136112	hypothetical protein LOC151278	2:222869688-222870350	2	GeneID:151278	NM_153038.1
PAM	-0.771883	0.0896822	0.861565	peptidylglycine alpha-amidating monooxygenase isoform b; preproprotein	5:102229329-102229978	5
PSD4	-0.769722	0.10443	0.874152	pleckstrin and Sec7 domain containing 4		2	GeneID:23550	NM_012455.2
DNAJC6	-0.76957	0.104677	0.874247	DnaJ (Hsp40) homolog; subfamily C; member 6	1:65502866-65503230	1	GeneID:9829	NM_014787.2
C6orf145	-0.768998	0.015233	0.784231	hypothetical protein LOC221749	6:3695608-3697965	6	GeneID:221749	NM_183373.2
SFRP5	0.768513	0.824235	0.0557218	secreted frizzled-related protein 5	10:99520826-99522150	10	GeneID:6425	NT_030059.12
NIP	0.767576	0.890178	0.122602	Numb-interacting protein	15:43208389-43209778	15	GeneID:90527	NM_144565.2
RBP1	0.7673	0.898801	0.131501	retinol binding protein 1; cellular	3:140740275-140741996	3	GeneID:5947	NM_002899.2
ARHGEF1	0.765059	0.954248	0.189189	Rho guanine nucleotide exchange factor 1 isoform 2	19:47078587-47080706	19	GeneID:9138	NM_004706.3
MT1G	0.764227	0.914895	0.150669	metallothionein 1G	16:55259326-55259869	16	GeneID:4495	NM_005950.1
PRRX2	0.763921	0.900191	0.13627	paired related homeobox 2	9:131467236-131468579	9	GeneID:51450	NM_016307.3
LAMB1	0.762204	0.86334	0.101136	laminin; beta 1 precursor	7:107429004-107431731	7	GeneID:3912	NM_002291.1
HMHA1	0.76101	0.957391	0.196381	minor histocompatibility antigen HA-1	19:1017769-1018707	19	GeneID:23526	NM_012292.2
SLC16A10	-0.759893	0.0235964	0.78349	solute carrier family 16; member 10	6:111514971-111516685	6	GeneID:117247	NM_018593.3
COL8A2	0.759426	0.809657	0.0502305	collagen; type VIII; alpha 2		1	GeneID:1296	NM_005202.1
ADAMTSL2	0.758762	0.841948	0.0831858	ADAMTS-like 2	9:135389336-135389989	9	GeneID:9719	NM_014694.2
FLJ36046	0.758556	0.779802	0.0212459	hypothetical protein LOC164592	22:20316941-20317222	22	GeneID:164592	NM_152612.2
ALPI	0.757475	0.889033	0.131558	intestinal alkaline phosphatase precursor	2:233029784-233030182	2	GeneID:248	NM_001631.2
VMO1	0.757182	0.871525	0.114343	secretory protein LOC284013	17:4634929-4636534	17	GeneID:284013	NM_182566.1
C1QTNF1	0.756119	0.877029	0.12091	C1q and tumor necrosis factor related protein 1	17:74531570-74532529	17	GeneID:114897	NM_198594.1
SSTR1	0.755853	0.924308	0.168455	somatostatin receptor 1	14:37746765-37747690	14	GeneID:6751	NM_001049.2
SMOC1	0.754713	0.83729	0.0825767	secreted modular calcium-binding protein 1	14:69415542-69416308	14	GeneID:64093	NM_022137.3
SGNE1	0.754478	0.881068	0.12659	secretory granule; neuroendocrine protein 1 (7B2 protein)	15:30721114-30721502	15	GeneID:6447	NM_003020.1
PTPRE	0.754248	0.84946	0.095212	protein tyrosine phosphatase; receptor type; E isoform 2	10:129595067-129596420	10	GeneID:5791	NM_130435.2
ADCY9	-0.754042	0.0482204	0.802262	adenylate cyclase 9	16:4104623-4107933	16	GeneID:115	NM_001116.2
EPO	0.753799	0.869156	0.115356	erythropoietin precursor	7:100155958-100156762	7	GeneID:2056	NM_000799.2
GSTM2	0.753796	0.766559	0.0127634	glutathione S-transferase M2		1	GeneID:2946	NM_000848.2
HCP5	0.752189	0.845065	0.092876	HLA complex P5	6:31538727-31539202	6	GeneID:10866	NM_006674.2
TNFRSF4	0.749061	0.807809	0.0587479	tumor necrosis factor receptor superfamily; member 4 precursor	1:1138837-1139104	1	GeneID:7293	NM_003327.2
C1orf111	-0.74776	0.108333	0.856093	hypothetical protein LOC284680		1	GeneID:284680	NM_182581.1
TINAGL1	0.747742	0.80195	0.0542079	P3ECSL	1:31814506-31814859	1	GeneID:64129	NM_022164.1
UBXD3	0.747347	0.781227	0.0338803	UBX domain containing 3	1:20384918-20385413	1	GeneID:127733	NM_152376.2
ZNF155	0.746909	0.870088	0.123179	zinc finger protein 155	19:49179840-49181967	19	GeneID:7711	NM_003445.2
SERPINE2	0.746054	0.834234	0.0881801	plasminogen activator inhibitor type 1; member 2	2:224611391-224613168	2	GeneID:5270	NM_006216.2
NTN2L	0.745134	0.77995	0.0348151	netrin 2-like	16:2461080-2462118	16	GeneID:4917	NM_006181.1
CD40	0.744979	0.780944	0.0359648	CD40 antigen isoform 1 precursor	20:44180138-44180422	20
ATP6V0A4	0.743658	0.831414	0.0877561	ATPase; H+ transporting; lysosomal V0 subunit a isoform 4		7	GeneID:50617	NM_020632.1
NTRK3	0.74337	0.792026	0.0486563	neurotrophic tyrosine kinase; receptor; type 3 isoform c precursor	15:86599302-86602208	15	GeneID:4916	NM_001007
HLA-G	0.743284	0.940975	0.19769	major histocompatibility complex; class I; G precursor	6:29903354-29904626	6	GeneID:3135	NM_002127.3
NEUROD2	0.741296	0.83469	0.0933941	neurogenic differentiation 2	17:35017446-35018010	17	GeneID:4761	NM_006160.2
ADAMTS19	0.738964	0.764678	0.0257143	ADAM metallopeptidase with thrombospondin type 1 motif; 19 preproprotein	5:128823186-128825406	5	GeneID:171019	NM_133638.2
CCL17	0.738839	0.774137	0.0352985	small inducible cytokine A17 precursor		16	GeneID:6361	NM_002987.2
CCDC74B	0.738651	0.7761	0.0374484	hypothetical protein LOC91409	2:130617674-130619509	2	GeneID:91409	NM_207310.1
PSD	0.737947	0.829125	0.0911779	pleckstrin and Sec7 domain containing	10:104168633-104172155	10	GeneID:5662	NM_002779.3
PGM1	0.737492	0.885677	0.148185	phosphoglucomutase 1	1:63831517-63833235	1	GeneID:5236	NM_002633.2
C16orf47	0.736602	0.850161	0.113559	hypothetical protein LOC388289		16	GeneID:388289	NM_207385.1
ADAMTS19	0.736572	0.872412	0.135839	ADAM metallopeptidase with thrombospondin type 1 motif; 19 preproprotein	5:128823186-128825406	5	GeneID:171019	NM_133638.2
LOC284739	0.735219	0.780299	0.0450805	hypothetical protein LOC284739	20:62139636-62141245	20	GeneID:284739	NM_207349.1
BCAS4	-0.735019	0.0243021	0.759321	breast carcinoma amplified sequence 4 isoform c	20:48843671-48845687	20	GeneID:55653	NM_001010974.1
C1orf172	0.733888	0.847469	0.113581	hypothetical protein LOC126695	1:27158567-27159812	1	GeneID:126695	NM_152365.1
DNAI1	-0.73361	0.052541	0.786151	dynein; axonemal; intermediate polypeptide 1	9:34447222-34449220	9	GeneID:27019	NM_012144.2
SOX3	-0.733362	0.179138	0.9125	SRY (sex determining region Y)-box 3	X:139413379-139416473	X	GeneID:6658	NM_005634.2
C1orf111	-0.732265	0.0978763	0.830141	hypothetical protein LOC284680		1	GeneID:284680	NM_182581.1
APS	0.731995	0.78035	0.0483548	adaptor protein with pleckstrin homology and src homology 2 domains		7	GeneID:10603	NM_020979.1
COBLL1	-0.731729	0.0314089	0.763138	COBL-like 1	2:165405557-165407239	2	GeneID:22837	NM_014900.3
CHRNB4	0.73018	0.765426	0.0352453	cholinergic receptor; nicotinic; beta polypeptide 4		15	GeneID:1143	NM_000750.2
SMAD9	0.729906	0.810142	0.0802356	MAD; mothers against decapentaplegic homolog 9	13:36351769-36352075	13	GeneID:4093	NM_005905.2
IGSF1	0.729741	0.799705	0.0699632	immunoglobulin superfamily; member 1 isoform 1	X:130250710-130251148	X	GeneID:3547	NM_001555.2
LIPG	0.728969	0.768993	0.0400238	endothelial lipase precursor	18:45340923-45342671	18	GeneID:9388	NM_006033.2
BARHL1	0.728828	0.940264	0.211436	BarH-like 1	9:134444863-134448377	9	GeneID:56751	NM_020064.2
IRF5	0.728294	0.909991	0.181697	interferon regulatory factor 5 isoform a	7:128364964-128366162	7	GeneID:3663	NM_002200.3
SBSN	0.727995	0.913994	0.185998	suprabasin		19	GeneID:374897	NM_198538.1
DMRT1	0.725854	0.975854	0.25	doublesex and mab-3 related transcription factor 1	9:831240-833434	9	GeneID:1761	NM_021951.2
NOS1	0.725125	0.780826	0.0557006	nitric oxide synthase 1 (neuronal)	12:116282437-116283985	12	GeneID:4842	NM_000620.1
EPHA10	0.724595	0.788078	0.063483	EPH receptor A10 isoform 2	1:38002292-38003550	1	GeneID:284656	NM_173641.1
BCL10	0.72418	0.770802	0.0466227	B-cell CLL/lymphoma 10		1	GeneID:8915	NM_003921.2
MGC35169	0.723464	0.853778	0.130315	hypothetical protein LOC121793	13:110770888-110771215	13	GeneID:121793	NM_152324.1
SIGLEC6	0.723104	0.812238	0.0891339	sialic acid binding Ig-like lectin 6 isoform c		19	GeneID:946	NM_198846.1
ATP8A2	0.722796	0.801969	0.0791728	ATPase; aminophospholipid transporter-like; Class I; type 8A; member 2	13:24940557-24941659	13	GeneID:51761	NM_016529.3
RAB27B	0.722665	0.80204	0.0793745	RAB27B; member RAS oncogene family	18:50646305-50646862	18	GeneID:5874	NM_004163.3
C15orf2	0.722375	0.78528	0.0629043	hypothetical protein LOC23742	15:22471676-22472464	15	GeneID:23742	NM_018958.1
CD44	0.721419	0.76674	0.0453209	CD44 antigen isoform 1 precursor	11:35116811-35117939	11	GeneID:960	NM_000610.3
TMEM125	0.72111	0.779205	0.0580952	hypothetical protein LOC128218		1	GeneID:128218	NM_144626.1
DNAJC6	-0.72073	0.0518018	0.772532	DnaJ (Hsp40) homolog; subfamily C; member 6	1:65502866-65503230	1	GeneID:9829	NM_014787.2
MTMR11	0.72073	0.810157	0.0894278	myotubularin related protein 11 isoform 2		1	GeneID:10903	NM_181873.1
SHC4	0.720169	0.877031	0.156863	rai-like protein	15:47043147-47043373	15	GeneID:399694	NM_203349.2
PROK1	0.71982	0.842797	0.122977	prokineticin 1		1	GeneID:84432	NM_032414.2
ACTN3	0.717966	0.797363	0.0793968	skeletal muscle specific actinin; alpha 3		11	GeneID:89	NM_001104.1
TSPAN32	0.717816	0.800781	0.082965	tumor-suppressing subtransferable candidate 6 isoform 1		11	GeneID:10077	NM_139022.2
KIAA0040	0.717288	0.76045	0.0431621	hypothetical protein LOC9674	1:173427932-173429089	1	GeneID:9674	NM_014656.1
SIDT1	0.716719	0.921204	0.204485	SID1 transmembrane family; member 1	3:114733945-114735150	3	GeneID:54847	NM_017699.1
PH-4	0.716545	0.944844	0.228299	hypoxia-inducible factor prolyl 4-hydroxylase isoform b	3:49002010-49003478	3	GeneID:54681	NM_017732.3
TCEB3C	0.716366	0.818491	0.102125	transcription elongation factor B polypeptide 3C		18	GeneID:162699	NM_145653.2
PCSK9	0.716308	0.766849	0.050541	proprotein convertase subtilisin/kexin type 9 preproprotein	1:55277514-55279106	1	GeneID:255738	NM_174936.2
BAIAP3	0.715376	0.812014	0.0966387	BAI1-associated protein 3	16:1322717-1324827	16	GeneID:8938	NM_003933.3
FLJ10916	0.714676	0.94253	0.227854	hypothetical protein LOC55258	2:88250312-88251497	2	GeneID:55258	NM_018271.2
DRD1IP	0.712565	0.724981	0.0124164	dopamine receptor D1 interacting protein	10:134998098-135000843	10	GeneID:50632	NM_015722.2
LOC253012	-0.712437	0.0638183	0.776256	hypothetical protein LOC253012 isoform 2		7	GeneID:253012	NM_198151.1
DOK3	0.711841	0.8954	0.183559	docking protein 3		5	GeneID:79930	NM_024872.1
GPRC5A	0.711779	0.755487	0.043708	G protein-coupled receptor; family C; group 5; member A	12:12935231-12936044	12	GeneID:9052	NM_003979.3
LIMS2	0.710712	0.842363	0.131651	LIM and senescent cell antigen-like domains 2	2:128138052-128138773	2	GeneID:55679	NM_017980.2
HSDL1	0.710179	0.87549	0.165312	hydroxysteroid dehydrogenase like 1		16	GeneID:83693	NM_031463.3
FLJ32871	0.709988	0.850951	0.140962	hypothetical protein LOC146279	16:10695863-10696148	16	GeneID:146279	NM_144674.1
DDX19B	0.709178	0.925979	0.216802	DEAD (Asp-Glu-Ala-As) box polypeptide 19 isoform 1	16:68890411-68891078	16	GeneID:11269	NM_007242.4
MSH4	0.708415	0.841821	0.133406	mutS homolog 4	1:76034981-76035517	1	GeneID:4438	NM_002440.2
GFRA3	0.707808	0.895984	0.188176	GDNF family receptor alpha 3 preproprotein	5:137637724-137638457	5	GeneID:2676	NM_001496.3
ITGB5	0.706861	0.864119	0.157258	integrin; beta 5	3:126087496-126089794	3	GeneID:3693	NM_002213.3
CRHR1	0.706616	0.850829	0.144212	corticotropin releasing hormone receptor 1		17	GeneID:1394	NM_004382.2
SF3B14	0.705853	0.930082	0.224228	splicing factor 3B; 14 kDa subunit	2:24152341-24153979	2	GeneID:51639	NM_016047.3
CLEC4M	0.704929	0.85012	0.14519	CD299 antigen isoform 1		19	GeneID:10332	NM_014257.3
PACSIN1	0.704709	0.925	0.220291	protein kinase C and casein kinase substrate in neurons 1	6:34541252-34542377	6	GeneID:29993	NM_020804.2
OBP2B	0.704577	0.818758	0.114181	odorant binding protein 2B		9	GeneID:29989	NM_014581.2
COLEC11	0.704314	0.850059	0.145745	collectin sub-family member 11 isoform a	2:3620268-3620798	2	GeneID:78989	NM_024027.3
WDRPUH	0.704223	0.756651	0.0524272	WD40-repeat protein upregulated in HCC	17:9420462-9420957	17	GeneID:146845	NM_145054.2
GFRA4	0.704123	0.838026	0.133903	GDNF family receptor alpha 4 isoform a precursor		20	GeneID:64096	NM_022139.2
SMO	0.703646	0.802462	0.0988163	smoothened	7:128615303-128616882	7	GeneID:6608	NM_005631.3
GHSR	0.703584	0.935925	0.232342	growth hormone secretagogue receptor isoform 1a	3:173647899-173649789	3	GeneID:2693	NM_198407.1
UBE1	0.703294	0.841897	0.138604	ubiquitin-activating enzyme E1	X:46934858-46935372	X	GeneID:7317	NM_003334.2
NOTCH3	0.702411	0.933285	0.230874	Notch homolog 3	19:15171405-15173562	19	GeneID:4854	NM_000435.1
STON1	0.702279	0.874103	0.171824	stonin 1		2	GeneID:11037	NM_006873.2
PROKR1	-0.701821	0.087053	0.788874	G protein-coupled receptor 73		2	GeneID:10887	NM_138964.2
JAKMIP1	-0.701324	0.0486078	0.749931	multiple coiled-coil GABABR1-binding protein	4:6251644-6253755	4	GeneID:152789	NM_144720.2
KCNJ12	0.701071	0.901158	0.200086	potassium inwardly-rectifying channel J12	17:21259142-21260782	17	GeneID:3768	NM_021012.3
GNAS	0.700452	0.901163	0.20071	guanine nucleotide binding protein; alpha stimulating activity polypeptide 1 isoform a	20:56862299-56864797	20	GeneID:2778	NT_011362.9
PCDHB14	0.698622	0.752091	0.0534691	protocadherin beta 14 precursor		5	GeneID:56122	NM_018934.2
MT1E	0.697525	0.934881	0.237356	metallothionein 1E	16:55216013-55217311	16	GeneID:4493	NM_175617.2
FLJ30707	0.697055	0.77998	0.0829247	hypothetical protein LOC220108	13:50693999-50695191	13	GeneID:220108	NM_145019.2
AQP2	0.696929	0.805025	0.108096	aquaporin 2		12	GeneID:359	NM_000486.3
MC1R	0.696506	0.796855	0.100348	melanocortin 1 receptor	16:88512584-88512791	16	GeneID:4157	NM_002386.2
MYH11	0.695288	0.972685	0.277396	smooth muscle myosin heavy chain 11 isoform SM2	16:15858217-15858903	16	GeneID:4629	NM_022844.1
TRPV4	0.694985	0.854481	0.159496	transient receptor potential cation channel; subfamily V; member 4 isoform b	12:108755244-108756087	12	GeneID:59341	NM_147204.1
WNT7B	0.693739	0.9412	0.247461	wingless-type MMTV integration site family; member 7B precursor	22:44750072-44752197	22	GeneID:7477	NM_058238.1
KCNK13	0.693676	0.772889	0.0792135	potassium channel; subfamily K; member 13	14:89596298-89598820	14	GeneID:56659	NM_022054.2
KIAA1199	0.693579	0.813563	0.119985	KIAA1199		15	GeneID:57214	NM_018689.1
ADCY5	0.693569	0.750712	0.0571429	adenylate cyclase 5	3:124648852-124651990	3	GeneID:111	NM_183357.1
SLC18A3	0.693491	0.963817	0.270326	solute carrier family 18 (vesicular acetylcholine); member 3	10:50486969-50490812	10	GeneID:6572	NM_003055.1
OTOS	0.693356	0.812869	0.119513	otospiralin		2	GeneID:150677	NM_148961.3
STARD8	0.69249	0.769436	0.0769465	START domain containing 8	X:67784063-67784532	X	GeneID:9754	NM_014725.2
COL9A3	0.691727	0.977264	0.285536	alpha 3 type IX collagen	20:60918098-60919487	20	GeneID:1299	NM_001853.2
IKBKE	0.690782	0.79779	0.107008	IKK-related kinase epsilon		1	GeneID:9641	NM_014002.2
MGC39662	0.690654	0.804253	0.113598	hypothetical protein LOC131831	3:151903605-151904761	3	GeneID:131831	NM_152394.2
CACNG1	0.690493	0.880854	0.190361	voltage-dependent calcium channel gamma-1 subunit	17:62471033-62471431	17	GeneID:786	NM_000727.2
SLCO5A1	0.690195	0.784207	0.0940123	organic anion transporter polypeptide-related protein 4	8:70908455-70909965	8	GeneID:81796	NM_030958.1
TSPAN18	-0.689981	0.145729	0.835709	tetraspanin 18 isoform 2		11	GeneID:90139	NM_130783.2
ELOVL2	-0.689726	0.121981	0.811707	elongation of very long chain fatty acids (FEN1/Elo2; SUR4/Elo3; yeast)-like 2	6:11151796-11153384	6	GeneID:54898	NM_017770.2
ADRA1B	0.689725	0.792905	0.10318	alpha-1B-adrenergic receptor	5:159275408-159276512	5	GeneID:147	NM_000679.3
PCDHGA12	0.689347	0.801181	0.111834	protocadherin gamma subfamily A; 12 isoform 1 precursor	5:140790267-140791477	5	GeneID:26025	NM_003735.2
MOCS1	-0.689074	0.083976	0.77305	molybdenum cofactor synthesis-step 1 protein isoform 3		6	GeneID:4337	NM_138928.1
FBLN2	0.68869	0.847306	0.158616	fibulin 2 precursor; isoform a	3:13565308-13566364	3	GeneID:2199	NM_001004019.1
CD44	0.68829	0.714993	0.0267023	CD44 antigen isoform 3 precursor	11:35116811-35117939	11	GeneID:960	NT_009237.17
GPD1	0.687659	0.874289	0.18663	glycerol-3-phosphate dehydrogenase 1 (soluble)		12	GeneID:2819	NM_005276.2
GATA4	0.686247	0.824597	0.138351	GATA binding protein 4	8:11598711-11600557	8	GeneID:2626	NT_077531.3
C9orf138	0.68454	0.943115	0.258575	hypothetical protein LOC158297	9:19022551-19022907	9	GeneID:158297	NM_153707.1
BARX2	0.684317	0.933423	0.249106	BarH-like homeobox 2	11:128747602-128751758	11	GeneID:8538	NM_003658.3
PRSS2	-0.683881	0.0678177	0.751699	protease; serine; 2 preproprotein		7	GeneID:5645	NM_002770.2
SCUBE2	0.6835	0.729619	0.0461189	CEGP1 protein	11:9068950-9070210	11	GeneID:57758	NM_020974.1
KCNMB4	0.683423	0.754677	0.0712546	calcium-activated potassium channel beta 4 subunit	12:69045591-69047511	12	GeneID:27345	NM_014505.4
FCGBP	0.682742	0.700369	0.0176265	Fc fragment of IgG binding protein		19	GeneID:8857	NM_003890.1
FLJ00060	-0.68219	0.148148	0.830338	hypothetical protein LOC90011		19	GeneID:90011	NM_033206.1
LAMB3	-0.680722	0.173475	0.854197	laminin subunit beta 3 precursor		1	GeneID:3914	NM_000228.2
NPPC	0.680388	0.740064	0.059676	natriuretic peptide precursor C	2:232498082-232500329	2	GeneID:4880	NM_024409.1
PHKG1	0.680245	0.867831	0.187585	phosphorylase kinase; gamma 1 (muscle)		7	GeneID:5260	NM_006213.2
TNFRSF25	0.678867	0.910453	0.231586	tumor necrosis factor receptor superfamily; member 25 isoform 2 precursor	1:6448532-6449318	1	GeneID:8718	NM_003790.2
ALX4	0.678769	0.75843	0.079661	aristaless-like homeobox 4	11:44286979-44288424	11	GeneID:60529	NT_009237.17
TBX4	0.678169	0.976806	0.298637	T-box 4	17:56888442-56889722	17	GeneID:9496	NM_018488.2
EFNB2	-0.677647	0.12	0.797647	ephrin B2	13:105984303-105987145	13	GeneID:1948	NM_004093.2
CLDN19	0.677058	0.835102	0.158044	claudin 19		1	GeneID:149461	NM_148960.1
GNAS	0.676431	0.853907	0.177476	guanine nucleotide binding protein; alpha stimulating activity polypeptide 1 isoform a	20:56862299-56864797	20	GeneID:2778	NT_011362.9
ATOH1	0.675834	0.872561	0.196727	atonal homolog 1	4:94968356-94970368	4	GeneID:474	NM_005172.1
STAC2	0.675538	0.797786	0.122248	SH3 and cysteine rich domain 2	17:34634143-34636117	17	GeneID:342667	NM_198993.2
FLJ37396	0.674592	0.869924	0.195333	hypothetical protein LOC285754		6	GeneID:285754	NM_173671.1
CIDEA	0.673435	0.913697	0.240262	cell death-inducing DFFA-like effector a isoform 1	18:12243955-12245559	18	GeneID:1149	NM_001279.2
TSPAN15	0.673385	0.842334	0.16895	transmembrane 4 superfamily member 15	10:70880851-70882144	10	GeneID:23555	NM_012339.3
CA7	0.672723	0.934229	0.261506	carbonic anhydrase VII isoform 1	16:65435508-65436641	16	GeneID:766	NM_005182.2
CARD14	0.672336	0.874214	0.201878	caspase recruitment domain protein 14 isoform 1	17:75766640-75766949	17	GeneID:79092	NM_024110.2
PEX5L	0.672304	0.760618	0.088314	PXR2b protein	3:181236808-181238032	3	GeneID:51555	NM_016559.1
CLEC4G	0.671863	0.781852	0.109989	C-type lectin superfamily 4; member G		19	GeneID:339390	NM_198492.1
FLJ46230	0.67168	0.796423	0.124743	hypothetical protein LOC400679		19	GeneID:400679	NM_207463.1
PROKR1	-0.671454	0.120723	0.792177	G protein-coupled receptor 73		2	GeneID:10887	NM_138964.2
TNFRSF13B	0.671033	0.746943	0.0759097	tumor necrosis factor receptor 13B		17	GeneID:23495	NM_012452.2
SLC25A16	-0.670971	0.079646	0.750617	solute carrier family 25; member 16	10:69958292-69958963	10	GeneID:8034	NM_152707.2
PAX6	0.670845	0.6988	0.027955	paired box gene 6 isoform a	11:31789223-31789894	11	GeneID:5080	NM_000280.2
CLDN7	0.670523	0.920481	0.249959	claudin 7	17:7104851-7107119	17	GeneID:1366	NM_001307.3
C14orf132	-0.669999	0.0235781	0.693577	hypothetical protein LOC56967	14:95574710-95576343	14	GeneID:56967	NM_020215.2
CECR1	0.669814	0.732645	0.0628319	cat eye syndrome critical region protein 1 isoform a precursor		22	GeneID:51816	NM_017424.2
PEX11A	0.669227	0.901035	0.231808	peroxisomal biogenesis factor 11A	15:88034009-88035393	15	GeneID:8800	NM_003847.1
PVRL3	-0.669214	0.190937	0.86015	nectin 3	3:112272117-112274480	3	GeneID:25945	NM_015480.1
KIRREL2	0.669082	0.894888	0.225806	kin of IRRE-like 2 isoform c	19:41039366-41040030	19	GeneID:84063	NM_199180.1
TFAP2A	0.66839	0.840402	0.172012	transcription factor AP-2 alpha isoform a	6:10519201-10524183	6	GeneID:7020	NM_003220.1
MRPL43	0.66814	0.856033	0.187893	mitochondrial ribosomal protein L43 isoform b	10:102738522-102739268	10	GeneID:84545	NM_176792.1
CLEC3B	0.668069	0.833199	0.16513	C-type lectin domain family 3; member B		3	GeneID:7123	NM_003278.1
HAP1	0.667335	0.713862	0.0465272	huntingtin-associated protein 1 isoform 2	17:37143364-37145211	17	GeneID:9001	NM_177977.1
MME	-0.667176	0.147692	0.814869	membrane metallo-endopeptidase	3:156279619-156280786	3	GeneID:4311	NM_007287.1
IL1R2	0.667104	0.726726	0.0596216	interleukin 1 receptor; type II precursor	2:101974583-101974787	2	GeneID:7850	NM_004633.3
DLX3	0.666933	0.717259	0.0503264	distal-less homeobox 3	17:45425520-45427850	17	GeneID:1747	NM_005220.2
WDRPUH	0.666586	0.852521	0.185936	WD40-repeat protein upregulated in HCC	17:9420462-9420957	17	GeneID:146845	NM_145054.2
CDH6	0.666512	0.888289	0.221777	cadherin 6; type 2 preproprotein	5:31229474-31230695	5	GeneID:1004	NM_004932.2
ZNF254	0.666459	0.842838	0.176379	zinc finger protein 254		19	GeneID:9534	NM_004876.1
NGFB	0.665744	0.814978	0.149234	nerve growth factor; beta polypeptide precursor	1:115681518-115682942	1	GeneID:4803	NM_002506.2
ZNF177	0.664811	0.855737	0.190925	zinc finger protein 177	19:9334490-9335153	19	GeneID:7730	NM_003451.1
IL10RA	-0.664139	0.209524	0.873663	interleukin 10 receptor; alpha precursor	11:117361042-117361243	11	GeneID:3587	NM_001558.2
FNDC5	0.66387	0.878475	0.214605	fibronectin type III domain containing 5		1	GeneID:252995	NM_153756.1
GPRC5A	0.663471	0.796419	0.132948	G protein-coupled receptor; family C; group 5; member A	12:12934727-12935045	12	GeneID:9052	NM_003979.3
HOXD4	0.6632	0.853424	0.190224	homeobox D4	2:176724528-176725909	2	GeneID:3233	NM_014621.2
PTGS1	0.662946	0.695325	0.032379	prostaglandin-endoperoxide synthase 1 isoform 1 precursor	9:124172910-124173276	9	GeneID:5742	NM_000962.2
LOC342897	0.662156	0.895537	0.23338	similar to F-box only protein 2	19:44379312-44379898	19	GeneID:342897	NM_001001414.1
NT5C1A	0.662154	0.832415	0.170261	5prime-nucleotidase; cytosolic IA	1:39909589-39910753	1	GeneID:84618	NM_032526.1
ICAM1	0.661603	0.687285	0.0256818	intercellular adhesion molecule 1 precursor	19:10241104-10243361	19	GeneID:3383	NM_000201.1
LHFPL2	0.661124	0.691253	0.0301291	lipoma HMGIC fusion partner-like 2	5:77841339-77842234	5	GeneID:10184	NM_005779.1
C10orf92	0.66109	0.948957	0.287867	hypothetical protein LOC54777	10:134521511-134521756	10	GeneID:54777	NM_017609.2
CLIC3	0.661013	0.738341	0.0773282	chloride intracellular channel 3	9:139010788-139010998	9	GeneID:9022	NM_004669.2
AOC3	0.660859	0.764206	0.103347	amine oxidase; copper containing 3 precursor		17	GeneID:8639	NM_003734.2
CARD9	0.660551	0.759162	0.0986111	caspase recruitment domain protein 9		9	GeneID:64170	NM_052813.2
SLC5A5	0.660545	0.714818	0.0542735	solute carrier family 5 (sodium iodide symporter); member 5	19:17843659-17846374	19	GeneID:6528	NM_000453.1
ALX4	0.660523	0.709577	0.0490542	aristaless-like homeobox 4	11:44286979-44288424	11	GeneID:60529	NM_021926.2
TKTL2	0.66024	0.813985	0.153745	transketolase-like 2	4:164614019-164614653	4	GeneID:84076	NM_032136.3
OTOP2	0.65971	0.92633	0.26662	otopetrin 2		17	GeneID:92736	NM_178160.1
COX6A2	0.659617	0.828587	0.16897	cytochrome c oxidase subunit VIa polypeptide 2 precursor	16:31346216-31347186	16	GeneID:1339	NM_005205.2
TSP50	0.6596	0.791158	0.131558	testes-specific protease 50	3:46733944-46734676	3	GeneID:29122	NM_013270.2
CCNA1	0.658965	0.938853	0.279888	cyclin A1	13:35903373-35904811	13	GeneID:8900	NM_003914.2
NTSR2	0.658607	0.825274	0.166667	neurotensin receptor 2		2	GeneID:23620	NM_012344.2
WFIKKN2	0.657774	0.79315	0.135376	WFIKKN2 protein	17:46267834-46268037	17	GeneID:124857	NM_175575.4
PLEKHG5	0.656963	0.842844	0.185881	putative NFkB activating protein isoform a		1	GeneID:57449	NM_020631.2
EDN3	0.656557	0.971564	0.315007	endothelin 3 isoform 1 preproprotein	20:57308563-57309693	20	GeneID:1908	NM_000114.2
PAX5	0.656397	0.741302	0.0849057	paired box 5	9:37025352-37026017	9	GeneID:5079	NM_016734.1
DIRAS3	0.655804	0.837738	0.181934	DIRAS family; GTP-binding RAS-like 3	1:68285082-68285689	1	GeneID:9077	NT_032977.8
LOC339768	0.653865	0.893161	0.239296	hypothetical protein LOC339768	2:238673665-238674057	2	GeneID:339768	NM_194312.1
ENPEP	0.653816	0.786863	0.133047	glutamyl aminopeptidase (aminopeptidase A)	4:111616551-111616799	4	GeneID:2028	NM_001977.2
RBP1	0.653616	0.844845	0.191229	retinol binding protein 1; cellular	3:140740275-140741996	3	GeneID:5947	NM_002899.2
FZD6	0.652944	0.775194	0.122249	frizzled 6	8:104379827-104380938	8	GeneID:8323	NM_003506.2
FABP3	0.652893	0.878833	0.22594	fatty acid binding protein 3	1:31618359-31618657	1	GeneID:2170	NM_004102.3
HOXA6	0.65247	0.68444	0.0319701	homeobox A6	7:27153320-27154370	7	GeneID:3203	NM_024014.2
KCNS1	0.652084	0.705934	0.05385	potassium voltage-gated channel delayed-rectifier protein S1	20:43162871-43163401	20	GeneID:3787	NM_002251.3
ENTPD2	0.651983	0.928324	0.276341	ectonucleoside triphosphate diphosphohydrolase 2 isoform 1	9:139067699-139068841	9	GeneID:954	NM_203468.1
MFAP5	0.651715	0.746246	0.0945312	microfibrillar associated protein 5		12	GeneID:8076	NM_003480.2
TBX4	0.651402	0.740803	0.0894006	T-box 4	17:56886380-56887615	17	GeneID:9496	NM_018488.2
PDZK1	0.651332	0.859801	0.208469	PDZ domain containing 1		1	GeneID:5174	NM_002614.3
VEGFC	0.651304	0.846426	0.195122	vascular endothelial growth factor C preproprotein	4:177950062-177951514	4	GeneID:7424	NM_005429.2
KLK10	0.650745	0.974233	0.323488	kallikrein 10 precursor	19:56213378-56214712	19	GeneID:5655	NM_002776.3
LHX5	0.650115	0.79474	0.144625	LIM homeobox protein 5	12:112393114-112395188	12	GeneID:64211	NM_022363.2
MGAT4A	0.649764	0.784173	0.134409	mannosyl (alpha-1;3-)-glycoprotein beta-1;4-N-acetylglucosaminyltransferase; isoenzyme A		2	GeneID:11320	NM_012214.1
PRDM14	0.649739	0.756359	0.10662	PR domain containing 14	8:71144163-71147771	8	GeneID:63978	NM_024504.2
CHRM2	0.64895	0.685675	0.0367244	cholinergic receptor; muscarinic 2 isoform a	7:136203835-136206886	7	GeneID:1129	NM_000739.2
ABCG5	0.6474	0.83727	0.189869	sterolin 1		2	GeneID:64240	NM_022436.2
ANKRD30A	0.647332	0.797655	0.150322	ankyrin repeat domain 30A	10:37453955-37454965	10	GeneID:91074	NM_052997.1
MEOX1	0.647304	0.825019	0.177715	mesenchyme homeo box 1 isoform 2		17	GeneID:4222	NM_013999.2
MAL	0.644528	0.967406	0.322878	T-lymphocyte maturation-associated protein isoform b	2:95054441-95056349	2	GeneID:4118	NM_0224
TBC1D13	-0.644471	0.0577691	0.70224	TBC1 domain family; member 13	9:130588244-130589582	9	GeneID:54662	NM_018201.2
ZCCHC9	0.644443	0.67663	0.0321869	zinc finger; CCHC domain containing 9	5:80632781-80633508	5	GeneID:84240	NM_032280.1
GPR92	0.644099	0.755337	0.111237	putative G protein-coupled receptor 92		12	GeneID:57121	NM_020400.4
HCK	0.643959	0.724271	0.0803123	hemopoietic cell kinase isoform p61HCK	20:30102769-30104472	20	GeneID:3055	NM_002110.2
EPSTI1	0.643615	0.718387	0.0747717	epithelial stromal interaction 1 isoform 1	13:42463929-42464684	13	GeneID:94240	NM_001002264.1
SLC8A2	0.642739	0.861476	0.218737	solute carrier family 8 member 2		19	GeneID:6543	NM_015063.1
DSP	0.642599	0.701858	0.0592593	desmoplakin isoform I	6:7486366-7488616	6	GeneID:1832	NM_004415.2
SPRR1A	-0.642005	0.0344054	0.676411	small proline-rich protein 1A		1	GeneID:6698	NM_005987.2
MAG	0.641756	0.7048	0.0630442	myelin associated glycoprotein isoform a precursor		19	GeneID:4099	NM_002361.2
DDX6	0.641467	0.825048	0.18358	DEAD (Asp-Glu-Ala-Asp) box polypeptide 6	11:118166299-118168489	11	GeneID:1656	NM_004397.3
PRAP1	0.641389	0.829752	0.188363	proline-rich acidic protein 1		10	GeneID:118471	NM_145202.3
GAS2L2	0.641305	0.930905	0.289599	growth arrest-specific 2 like 2		17	GeneID:246176	NM_139285.1
CD3D	0.641305	0.74813	0.106825	CD3D antigen; delta polypeptide (TiT3 complex)		11	GeneID:915	NM_000732.3
FRZB	0.640204	0.782276	0.142071	frizzled-related protein	2:183439392-183439889	2	GeneID:2487	NM_001463.2
GRK1	0.640038	0.70427	0.0642317	rhodopsin kinase		13	GeneID:6011	NM
ATBF1	-0.63943	0.0373694	0.676799	AT-binding transcription factor 1	16:71639053-71640178	16	GeneID:463	NM_006885.2
SOSTDC1	0.639039	0.733021	0.0939824	cystine knot-containing secreted protein		7	GeneID:25928	NM_015464.1
CYYR1	0.638992	0.745081	0.106089	cysteine and tyrosine-rich 1 protein precursor	21:26866776-26867613	21	GeneID:116159	NM_052954.2
SCN4B	0.638439	0.787973	0.149534	sodium channel; voltage-gated; type IV; beta	11:117528466-117529595	11	GeneID:6330	NM_174934.1
CLEC4M	0.638306	0.752618	0.114311	CD299 antigen isoform 1		19	GeneID:10332	NM_014257.3
MSI2	0.638072	0.9501	0.312028	musashi 2 isoform a	17:52688030-52689554	17	GeneID:124540	NM_138962.2
SLC9A7	-0.637484	0.069694	0.707178	solute carrier family 9; member 7	X:46502730-46504082	X	GeneID:84679	NM_032591.1
NMBR	0.637281	0.687189	0.0499076	neuromedin B receptor	6:142450876-142451811	6	GeneID:4829	NM_002511.1
PRMT8	0.636837	0.928631	0.291794	HMT1 hnRNP methyltransferase-like 4	12:3470150-3473432	12	GeneID:56341	NM_019854.3
COX6A2	0.636786	0.749286	0.1125	cytochrome c oxidase subunit VIa polypeptide 2 precursor		16	GeneID:1339	NM_005205.2
C19orf4	0.636653	0.855331	0.218678	brain-specific membrane-anchored protein precursor	19:18583036-18583984	19	GeneID:25789	NM_012109.1
SGCB	0.636622	0.712689	0.0760668	sarcoglycan; beta (43kDa dystrophin-associated glycoprotein)	4:52598634-52599832	4	GeneID:6443	NM_000232.3
CDH11	0.636417	0.784523	0.148106	cadherin 11; type 2 preproprotein	16:63714025-63715302	16	GeneID:1009	NM_001797.2
SPATA20	0.635577	0.694262	0.058685	sperm protein SSP411	17:45979284-45979814	17	GeneID:64847	NM_022827.2
ATBF1	-0.634269	0.0112408	0.645509	AT-binding transcription factor 1	16:71639053-71640178	16	GeneID:463	NM_006885.2
ABCC8	0.633677	0.742714	0.109037	ATP-binding cassette; sub-family C; member 8	11:17453889-17455401	11	GeneID:6833	NM_000352.2
LAPTM5	0.63356	0.92288	0.28932	Lysosomal associated multispanning membrane protein 5	1:31002976-31003207	1	GeneID:7805	NM_006762.1
CCNA1	0.633511	0.930121	0.29661	cyclin A1	13:35903373-35904811	13	GeneID:8900	NM_003914.2
LAMB1	0.633438	0.777108	0.14367	laminin; beta 1 precursor	7:107429004-107431731	7	GeneID:3912	NM_002291.1
HS3ST1	0.633035	0.829587	0.196552	heparan sulfate D-glucosaminyl 3-O-sulfotransferase 1 precursor	4:11038932-11040428	4	GeneID:9957	NM_005114.2
C10orf35	-0.632892	0.0679238	0.700816	hypothetical protein LOC219738	10:71059654-71060479	10	GeneID:219738	NM_145306.1
TIMP3	0.632781	0.676362	0.0435801	tissue inhibitor of metalloproteinase 3 precursor	22:31527292-31528286	22	GeneID:7078	NT_011520.11
APOL6	0.630508	0.685742	0.0552337	apolipoprotein L6		22	GeneID:80830	NM_030641.2
LGP2	0.630225	0.692946	0.0627208	hypothetical protein LOC79132		17	GeneID:79132	NM_024119.1
PVR	-0.630025	0.0369584	0.666983	poliovirus receptor	19:49838717-49839704	19	GeneID:5817	NM_006505.2
ZNF304	0.629727	0.657961	0.0282337	zinc finger protein 304	19:62554098-62555167	19	GeneID:57343	NM_020657.1
POU2F3	0.629354	0.75514	0.125786	POU transcription factor	11:119615588-119616530	11	GeneID:25833	NM_014352.1
FLJ27365	0.629274	0.689941	0.0606676	hypothetical protein LOC400931	22:44860477-44860760	22	GeneID:400931	NM_207477.1
TINAGL1	0.629054	0.752266	0.123211	P3ECSL	1:31814506-31814859	1	GeneID:64129	NM_022164.1
LOC405753	0.628896	0.922567	0.293671	Numb-interacting protein	15:43193633-43194285	15	GeneID:405753	NM_207581.1
COL5A2	-0.628419	0.0969868	0.725406	alpha 2 type V collagen preproprotein		2	GeneID:1290	NM_000393.2
TNK1	-0.628253	0.0244724	0.652726	tyrosine kinase; non-receptor; 1	17:7224715-7225512	17	GeneID:8711	NM_003985.1
MTUS1	-0.628209	0.102974	0.731183	mitochondrial tumor suppressor 1 isoform 5	8:17702339-17703730	8	GeneID:57509	NM_020749.3
SYT9	0.627554	0.837201	0.209647	synaptotagmin IX	11:7229230-7230968	11	GeneID:143425	NM_175733.2
ITIH1	0.627379	0.79055	0.163171	inter-alpha (globulin) inhibitor H1		3	GeneID:3697	NM_002215.1
SLC16A11	0.627022	0.895188	0.268166	solute carrier family 16; member 11	17:6886044-6888526	17	GeneID:162515	NM_153357.1
ABTB1	0.626571	0.807352	0.18078	ankyrin repeat and BTB (POZ) domain containing 1 isoform 1	3:128873541-128875194	3	GeneID:80325	NM_032548.2
PDE1C	0.626548	0.880452	0.253904	phosphodiesterase 1C; calmodulin-dependent 70kDa	7:32076278-32077689	7	GeneID:5137	NM_005020.1
MGC44505	0.625409	0.695399	0.06999	hypothetical protein LOC339779		2	GeneID:339779	NM_178553.2
PDHA2	0.62524	0.741407	0.116168	pyruvate dehydrogenase (lipoamide) alpha 2		4	GeneID:5161	NM_005390.3
PTN	0.625231	0.712683	0.0874525	pleiotrophin	7:136678915-136679217	7	GeneID:5764	NM_002825.5
CTCFL	0.624533	0.891921	0.267388	CCCTC-binding factor-like protein		20	GeneID:140690	NM_080618.2
SLC5A8	0.624314	0.659307	0.0349926	solute carrier family 5 (iodide transporter); member 8	12:100127137-100128325	12	GeneID:160728	NM_145913.2
PRDM12	0.623891	0.663009	0.0391188	PR domain containing 12	9:132524265-132532286	9	GeneID:59335	NM_021619.2
CXCR4	-0.623401	0.295801	0.919202	chemokine (C-X-C motif) receptor 4 isoform a	2:136590299-136592663	2	GeneID:7852	NM_001008540.1
CA4	0.623259	0.679814	0.0565547	carbonic anhydrase IV precursor		17	GeneID:762	NM_000717.2
ARX	0.622262	0.908112	0.28585	aristaless related homeobox	X:24943461-24944792	X	GeneID:170302	NM_139058.1
CENTA2	0.621589	0.718348	0.096759	centaurin-alpha 2 protein	17:26272783-26274166	17	GeneID:55803	NM_018404.1
MYH6	0.621467	0.764515	0.143047	myosin heavy chain 6	14:22946794-22946994	14	GeneID:4624	NM_002471.1
PRKAG2	-0.621267	0.109363	0.73063	protein kinase; AMP-activated; gamma 2 non-catalytic subunit	7:151203544-151206370	7	GeneID:51422	NM_016203.2
PDE5A	-0.621145	0.0458015	0.666947	phosphodiesterase 5A isoform 2	4:120767554-120769938	4	GeneID:8654	NM_033430.2
NFAM1	0.621024	0.884464	0.263441	NFAT activation molecule 1 precursor		22	GeneID:150372	NM_145912.4
RPIP8	0.620895	0.756834	0.135939	RaP2 interacting protein 8	17:39741388-39741995	17	GeneID:10900	NM_006695.3
GATA4	0.620307	0.969568	0.349262	GATA binding protein 4	8:11598711-11600557	8	GeneID:2626	NT_077531.3
SPATS1	0.619615	0.84557	0.225954	spermatogenesis associated; serine-rich 1	6:44418135-44418640	6	GeneID:221409	NM_145026.2
SCAP	0.619419	0.809953	0.190534	SREBP cleavage-activating protein	3:47491812-47492929	3	GeneID:22937	NM_012235.2
APOE	0.619356	0.727955	0.108598	apolipoprotein E precursor	19:50101179-50101519	19	GeneID:348	NM_000041.2
C18orf1	0.619341	0.858564	0.239223	hypothetical protein LOC753 isoform gamma 1	18:13206965-13209279	18	GeneID:753	NM_001003674.1
SPACA4	0.618686	0.948414	0.329728	sperm acrosomal membrane protein 14	19:53802028-53802318	19	GeneID:171169	NM_133498.2
PITX2	0.617972	0.689243	0.0712707	paired-like homeodomain transcription factor 2 isoform b	4:111777059-111778711	4	GeneID:5308	NM_153426.1
FLJ32894	0.617596	0.872571	0.254975	hypothetical protein LOC144360		12	GeneID:144360	NM_144667.1
FLJ90650	0.617447	0.806934	0.189487	laeverin	5:115324903-115327577	5	GeneID:206338	NM_173800.3
MAP3K5	0.616946	0.921882	0.304936	mitogen-activated protein kinase kinase kinase 5	6:137154136-137156217	6	GeneID:4217	NM_005923.3
AKAP2	0.616594	0.755627	0.139033	A kinase (PRKA) anchor protein 2	9:111850025-111852175	9	GeneID:11217	NM_001004065.2
RAB32	-0.616055	0.161979	0.778034	RAB32; member RAS oncogene family	6:146905888-146907189	6	GeneID:10981	NT_025741.14
HIVEP3	0.615455	0.830406	0.21495	human immunodeficiency virus type I enhancer binding protein 3	1:42156050-42156783	1	GeneID:59269	NM_024503.1
C15orf32	-0.614431	0.0615315	0.675963	hypothetical protein LOC145858		15	GeneID:145858	NM_153040.1
LRP3	0.613778	0.65755	0.043771	low density lipoprotein receptor-related protein 3		19	GeneID:4037	NM_002333.1
IL28RA	0.613061	0.925653	0.312592	interleukin 28 receptor; alpha isoform 1	1:24385968-24387340	1	GeneID:163702	NM_170743.2
CRISPLD1	0.612975	0.703994	0.0910194	cocoacrisp	8:76059047-76060044	8	GeneID:83690	NM_031461.3
VEPH1	-0.612872	0.20029	0.813162	ventricular zone expressed PH domain homolog 1	3:158699748-158700138	3	GeneID:79674	NM_024621.1
CYP8B1	-0.612848	0.190099	0.802947	cytochrome P450; family 8; subfamily B; polypeptide 1		3	GeneID:1582	NM_004391.1
ILDR1	0.612614	0.818569	0.205955	immunoglobulin-like domain containing receptor 1	3:123223586-123224478	3	GeneID:286676	NM_175924.2
CHAT	0.612387	0.942093	0.329706	choline acetyltransferase isoform 1	10:50486969-50490812	10	GeneID:1103	NM_020986.1
RP3-473B4.1	0.61224	0.647598	0.0353586	hypothetical protein LOC159091	X:133768631-133769176	X	GeneID:159091	NM_138819.1
SLC5A8	0.612014	0.69127	0.079256	solute carrier family 5 (iodide transporter); member 8	12:100127137-100128325	12	GeneID:160728	NM_145913.2
SLC16A14	0.611618	0.818403	0.206785	solute carrier family 16 (monocarboxylic acid transporters); member 14		2	GeneID:151473	NM_152527.3
TMSB4X	0.611504	0.739837	0.128333	thymosin; beta 4	X:12902523-12904636	X	GeneID:7114	NM_021109.2
SCNN1D	0.611448	0.755012	0.143564	sodium channel; nonvoltage-gated 1; delta		1	GeneID:6339	NM_002978.2
PRSS22	0.611356	0.685461	0.0741052	protease; serine; 22	16:2847572-2848036	16	GeneID:64063	NM_022119.3
PLA2G2A	-0.611168	0.0477778	0.658946	phospholipase A2; group IIA		1	GeneID:5320	NM_000300.2
MGC39715	0.611044	0.713144	0.1021	hypothetical protein LOC169166	8:101730366-101731326	8	GeneID:169166	NM_152628.2
NOS2A	0.610815	0.919822	0.309007	nitric oxide synthase 2A isoform 1		17	GeneID:4843	NM_000625.3
GMFG	0.610741	0.837025	0.226284	glia maturation factor; gamma		19	GeneID:9535	NM_004877.1
CDC42EP5	0.610596	0.650488	0.0398916	CDC42 effector protein 5		19	GeneID:148170	NM_145057.2
PRG-3	0.610577	0.797179	0.186602	plasticity related gene 3	9:102830251-102832386	9	GeneID:54886	NM_017753.2
CMKLR1	-0.610265	0.0571279	0.667393	chemokine-like receptor 1	12:107257760-107257967	12	GeneID:1240	NM_004072.1
RSN	-0.609994	0.0955794	0.705573	restin isoform a	12:121473663-121473888	12	GeneID:6249	NM_002956.2
GRASP	0.609947	0.828847	0.2189	GRP1 (general receptor for phosphoinositides 1)-associated scaffold protein		12	GeneID:160622	NM_181711.1
PHF21B	-0.609628	0.0961269	0.705755	PHD finger protein 21B	22:43781383-43785432	22	GeneID:112885	NM_138415.1
SIGLEC11	0.609555	0.732266	0.122711	sialic acid binding Ig-like lectin 11		19	GeneID:114132	NM_052884.1
PDHA2	0.609156	0.944003	0.334847	pyruvate dehydrogenase (lipoamide) alpha 2	4:96980084-96980953	4	GeneID:5161	NM_005390.3
H2AFY2	0.608783	0.641187	0.0324032	core histone macroH2A2.2	10:71482127-71483923	10	GeneID:55506	NM_018649.1
NEURL	0.608773	0.741964	0.133191	neuralized-like	10:105243045-105244443	10	GeneID:9148	NM_004210.3
TNFRSF14	0.608718	0.771552	0.162834	tumor necrosis factor receptor superfamily; member 14 precursor		1	GeneID:8764	NM_003820.2
MDFI	0.608487	0.72679	0.118304	MyoD family inhibitor	6:41712413-41714762	6	GeneID:4188	NM_005586.2
EPHA5	0.608143	0.72573	0.117588	ephrin receptor EphA5 isoform b	4:66217490-66218382	4	GeneID:2044	NM_182472.1
GPR26	0.608054	0.916376	0.308323	G protein-coupled receptor 26	10:125415200-125416731	10	GeneID:2849	NM_153442.1
SMO	0.607971	0.908923	0.300952	smoothened	7:128615303-128616882	7	GeneID:6608	NM_005631.3
SIGLEC10	0.607546	0.792827	0.185281	sialic acid binding Ig-like lectin 10	19:56612138-56612347	19	GeneID:89790	NM_033130.2
NCOR2	-0.60744	0.163841	0.771282	nuclear receptor co-repressor 2	12:123568553-123569517	12	GeneID:9612	NM_006312.2
C21orf84	0.607395	0.897636	0.290241	hypothetical protein LOC114038		21	GeneID:114038	NM_153752.1
CPXM	0.607214	0.793569	0.186354	carboxypeptidase X precursor	20:2728596-2730091	20	GeneID:56265	NM_019609.3
APOB	0.606355	0.670833	0.0644786	apolipoprotein B precursor	2:21120039-21120603	2	GeneID:338	NM_000384.1
MMP2	0.6063	0.808554	0.202254	matrix metalloproteinase 2 preproprotein	16:54070224-54071206	16	GeneID:4313	NM_004530.2
OR1N1	-0.605805	0.129724	0.735529	olfactory receptor; family 1; subfamily N; member 1		9	GeneID:138883	NM_012363.1
CDH8	0.605712	0.698311	0.0925992	cadherin 8; type 2 preproprotein	16:60625845-60628489	16	GeneID:1006	NM_001796.2
C9orf24	0.605472	0.929426	0.323955	testes development-related NYD-SP22 isoform 2		9	GeneID:84688	NM_147168.1
ALX4	0.605356	0.634749	0.0293928	aristaless-like homeobox 4	11:44286979-44288424	11	GeneID:60529	NM_021926.2
SART2	0.605274	0.918286	0.313013	squamous cell carcinoma antigen recognized by T cells 2	6:116798192-116799590	6	GeneID:29940	NM_013352.1
PAPPA	-0.605269	0.125	0.730269	pregnancy-associated plasma protein A preproprotein		9	GeneID:5069	NM_002581.3
PRNT	0.604662	0.749225	0.144563	prion protein (testis specific)		20	GeneID:149830	NM_177549.2
DTX1	0.604564	0.68937	0.0848062	deltex homolog 1	12:111978633-111979952	12	GeneID:1840	NM_004416.2
CCDC37	0.604553	0.793952	0.1894	hypothetical protein LOC348807	3:127595793-127596808	3	GeneID:348807	NM_182628.1
SLC26A5	0.604524	0.834636	0.230112	prestin isoform a	7:102872795-102874220	7	GeneID:375611	NM_198999.1
COL27A1	0.603903	0.643786	0.0398825	collagen; type XXVII; alpha 1	9:115957495-115958827	9	GeneID:85301	NM_032888.2
TFF1	0.603517	0.879728	0.276211	trefoil factor 1 precursor		21	GeneID:7031	NM_003225.2
FLJ45256	0.603419	0.706204	0.102786	hypothetical protein LOC400511	16:24589802-24590005	16	GeneID:400511	NM_207448.1
HMGA1	0.603311	0.676752	0.0734406	high mobility group AT-hook 1 isoform a	6:34310388-34314286	6	GeneID:3159	NM_145899.1
RLN3	0.603289	0.879433	0.276144	relaxin 3 preproprotein	19:13999984-14000219	19	GeneID:117579	NM_080864.2
FBP2	0.603134	0.85397	0.250836	fructose-1;6-bisphosphatase 2	9:96395689-96395929	9	GeneID:8789	NM_003837.2
APBB2	-0.602449	0.0264397	0.628889	amyloid beta A4 precursor protein-binding; family B; member 2	4:40910277-40911601	4	GeneID:323	NM_173075.2
SLC5A5	0.602313	0.936042	0.333728	solute carrier family 5 (sodium iodide symporter); member 5	19:17843659-17846374	19	GeneID:6528	NM_000453.1
HTR2A	0.602025	0.758739	0.156713	5-hydroxytryptamine (serotonin) receptor 2A		13	GeneID:3356	NM_000621.2
MOBKL2A	-0.601516	0.128315	0.729831	MOB-LAK	19:2046287-2048579	19	GeneID:126308	NM_130807.2
DNAI1	-0.601472	0.0439561	0.645428	dynein; axonemal; intermediate polypeptide 1	9:34447222-34449220	9	GeneID:27019	NM_012144.2
AIM1	0.601466	0.791963	0.190497	absent in melanoma 1	6:107066189-107067797	6	GeneID:202	NM_001624.1
PHACS	0.601259	0.780009	0.178751	1-aminocyclopropane-1-carboxylate synthase	11:44043994-44044937	11	GeneID:84680	NM_032592.1
GPR31	0.601146	0.88019	0.279044	G protein-coupled receptor 31		6	GeneID:2853	NM_005299.1
FAS	0.600757	0.704975	0.104218	tumor necrosis factor receptor superfamily; member 6 isoform 1 precursor	10:90740149-90741309	10	GeneID:355	NM_000043.3
DKFZp434O0527	0.600295	0.656034	0.0557387	hypothetical protein LOC255101	2:219600581-219600781	2	GeneID:255101	NM_194302.1
IL12B	-0.599774	0.0525665	0.65234	interleukin 12B precursor	5:158690870-158691513	5	GeneID:3593	NM_002187.2
HEYL	0.599198	0.691914	0.0927166	hairy/enhancer-of-split related with YRPW motif-like	1:39877450-39878424	1	GeneID:26508	NM_014571.2
MAMDC2	0.59875	0.675101	0.0763516	MAM domain containing 2	9:71848534-71849733	9	GeneID:256691	NM_153267.3
ZNF563	0.598567	0.677932	0.0793651	zinc finger protein 563	19:12304954-12305679	19	GeneID:147837	NM_145276.1
S100A16	0.597912	0.922828	0.324916	S100 calcium binding protein A16		1	GeneID:140576	NM_080388.1
KCNH3	0.597759	0.721515	0.123755	potassium voltage-gated channel; subfamily H (eag-related); member 3	12:48217728-48220053	12	GeneID:23416	NM_012284.1
SYDE1	0.597128	0.846027	0.248899	synapse defective 1; Rho GTPase; homolog 1	19:15078776-15079720	19	GeneID:85360	NM_033025.4
CCL17	0.596879	0.71891	0.122031	small inducible cytokine A17 precursor		16	GeneID:6361	NM_002987.2
ORM2	0.596811	0.828774	0.231963	orosomucoid 2		9	GeneID:5005	NM_000608.2
IRX4	0.596074	0.826606	0.230532	iroquois homeobox protein 4	5:1934753-1937496	5	GeneID:50805	NM_016358.1
HOXB13	0.595296	0.879767	0.284471	homeo box B13	17:44161863-44162081	17	GeneID:10481	NM_006361.4
SRI	-0.595219	0.193878	0.789096	sorcin isoform b		7	GeneID:6717	NM_198901.1
HCP5	0.595079	0.84826	0.253182	HLA complex P5	6:31538727-31539202	6	GeneID:10866	NM_006674.2
COMP	0.594352	0.897574	0.303221	cartilage oligomeric matrix protein precursor	19:18760998-18763459	19	GeneID:1311	NM_000095.2
PBX4	-0.594061	0.0199146	0.613976	pre-B-cell leukemia transcription factor 4	19:19589638-19590908	19	GeneID:80714	NM_025245.1
RAD52B	0.594043	0.675676	0.0816327	RAD52B	17:31281668-31282105	17	GeneID:201299	NM_145654.2
BCOR	-0.593798	0.0499524	0.64375	BCL-6 interacting corepressor isoform 2	X:39846458-39847599	X	GeneID:54880	NM_020926.2
HLA-DMA	0.593664	0.687621	0.0939574	major histocompatibility complex; class II; DM alpha precursor		6	GeneID:3108	NM_006120.2
ZNF287	0.592613	0.852958	0.260345	zinc finger protein 287	17:16412567-16413671	17	GeneID:57336	NM_020653.1
CKMT1B	0.592209	0.71137	0.119161	creatine kinase; mitochondrial 1B precursor		15	GeneID:1159	NM_020990.3
GNAT2	0.592058	0.78625	0.194192	guanine nucleotide binding protein; alpha transducing activity polypeptide 2		1	GeneID:2780	NM_005272.2
ATRNL1	-0.591607	0.268974	0.860581	attractin-like 1	10:116842092-116844180	10	GeneID:26033	NM_207303.1
DCST2	0.591254	0.846513	0.255259	hypothetical protein LOC127579		1	GeneID:127579	NM_144622.1
STARD8	0.591159	0.683432	0.0922731	START domain containing 8	X:67784063-67784532	X	GeneID:9754	NM_014725.2
CNIH2	0.590065	0.706711	0.116646	cornichon homolog 2	11:65801767-65802942	11	GeneID:254263	NM_182553.1
CD44	0.589864	0.622646	0.0327819	CD44 antigen isoform 1 precursor	11:35116811-35117939	11	GeneID:960	NM_000610.3
PTPRO	0.589794	0.735974	0.146179	receptor-type protein tyrosine phosphatase O isoform b precursor	12:15366460-15367398	12	GeneID:5800	NM_002848.2
SP110	0.589652	0.715264	0.125612	SP110 nuclear body protein isoform b		2	GeneID:3431	NM_004510.2
MMP25	0.589521	0.844302	0.254782	matrix metalloproteinase 25 preproprotein	16:3034973-3037193	16	GeneID:64386	NM_022468.4
C14orf49	0.589311	0.720015	0.130704	hypothetical protein LOC161176		14	GeneID:161176	NM_152592.2
SPRR3	-0.588943	0.0470928	0.636035	small proline-rich protein 3		1	GeneID:6707	NM_005416.1
HAMP	0.588807	0.932158	0.343351	hepcidin antimicrobial peptide		19	GeneID:57817	NM_021175.2
CD302	-0.588163	0.057403	0.645566	CD302 antigen	2:160362311-160363257	2	GeneID:9936	NM_014880.3
DOC2A	0.588095	0.825445	0.23735	double C2-like domains; alpha	16:29929602-29930548	16	GeneID:8448	NM_003586.2
AMIGO2	0.587934	0.636856	0.0489219	amphoterin induced gene 2	12:45760419-45760663	12	GeneID:347902	NM_181847.2
PLEKHG6	0.587867	0.752227	0.16436	pleckstrin homology domain containing; family G (with RhoGef domain) member 6	12:6289638-6290517	12	GeneID:55200	NM_018173.1
ST3GAL6	0.587229	0.816494	0.229265	alpha2;3-sialyltransferase VI	3:99933624-99935070	3	GeneID:10402	NM_006100.2
FLJ33641	-0.587187	0.0901442	0.677331	hypothetical protein LOC202309		5	GeneID:202309	NM_152687.1
RAB31	0.586855	0.709389	0.122534	RAB31; member RAS oncogene family	18:9697484-9699669	18	GeneID:11031	NM_006868.2
OTOS	0.586204	0.689994	0.10379	otospiralin	2:240728933-240729160	2	GeneID:150677	NM_148961.3
HSD17B6	0.586148	0.776392	0.190244	3-hydroxysteroid epimerase		12	GeneID:8630	NM_003725.2
SLC7A9	0.586059	0.72803	0.141972	solute carrier family 7 (cationic amino acid transporter; y+ system); member 9		19	GeneID:11136	NM_014270.3
GNG13	0.585985	0.615436	0.0294509	guanine nucleotide binding protein (G protein); gamma 13	16:790199-790837	16	GeneID:51764	NM_016541.1
DTNA	0.585739	0.833717	0.247978	dystrobrevin alpha isoform 7	18:30327055-30328568	18	GeneID:1837	NM_001392.3
PTPRO	0.585495	0.760736	0.175241	receptor-type protein tyrosine phosphatase O isoform b precursor	12:15366460-15367398	12	GeneID:5800	NM_002848.2
SLC5A8	0.58543	0.906969	0.321539	solute carrier family 5 (iodide transporter); member 8	12:100127137-100128325	12	GeneID:160728	NM_145913.2
TITF1	0.58432	0.793567	0.209246	thyroid transcription factor 1	14:36058796-36061081	14	GeneID:7080	NM_003317.3
TIMP3	0.584307	0.973538	0.389231	tissue inhibitor of metalloproteinase 3 precursor	22:31527292-31528286	22	GeneID:7078	NT_011520.11
CDSN	0.584156	0.652029	0.0678733	corneodesmosin precursor		6	GeneID:1041	NM_001264.3
DCC	0.583796	0.886994	0.303198	deleted in colorectal carcinoma	18:48122009-48122893	18	GeneID:1630	NT_010966.13
FLJ44861	0.583121	0.681522	0.0984005	hypothetical protein LOC388428		17	GeneID:388428	NM_207389.1
GYG2	0.582923	0.779184	0.196262	glycogenin 2	X:2756444-2758334	X	GeneID:8908	NM_003918.1
CYB5R2	0.582882	0.93417	0.351289	cytochrome b5 reductase b5R.2 isoform 1	11:7651155-7652414	11	GeneID:51700	NM_016229.2
ZNF643	-0.582777	0.0392328	0.62201	zinc finger protein 643	1:40687981-40688823	1	GeneID:65243	NM_023070.1
FLJ22746	0.582561	0.620358	0.0377963	hypothetical protein LOC79843	2:224974431-224974638	2	GeneID:79843	NM_024785.2
APS	0.582446	0.776678	0.194232	adaptor protein with pleckstrin homology and src homology 2 domains		7	GeneID:10603	NM_020979.1
TAPBPL	0.582365	0.853096	0.270731	TAP binding protein-like		12	GeneID:55080	NM_018009.3
STOM	0.582034	0.658976	0.0769414	stomatin isoform b	9:123171733-123173317	9	GeneID:2040	NM_198194.1
FAM9C	-0.581239	0.277108	0.858347	family with sequence similarity 9; member C	X:12972541-12972795	X	GeneID:171484	NM_174901.3
PROM2	0.581038	0.685997	0.104959	prominin 2	2:95302823-95303088	2	GeneID:150696	NM_144707.1
TSPAN18	-0.580498	0.140449	0.720947	tetraspanin 18 isoform 2		11	GeneID:90139	NM_130783.2
FLJ90166	0.580434	0.900418	0.319984	hypothetical protein LOC164284	20:56522790-56523941	20	GeneID:164284	NM_153360.1
GBP1	0.579904	0.710562	0.130658	guanylate binding protein 1; interferon-inducible; 67kD		1	GeneID:2633	NM_002053.1
ID4	0.579706	0.798084	0.218379	inhibitor of DNA binding 4; dominant negative helix-loop-helix protein	6:19944898-19947482	6	GeneID:3400	NM_001546.2
IGF2AS	0.579627	0.904347	0.324719	insulin-like growth factor 2 antisense	11:2121548-2122565	11	GeneID:51214	NT_009237.17
PTF1A	0.579114	0.846097	0.266983	pancreas specific transcription factor; 1a	10:23519872-23522628	10	GeneID:256297	NM_178161.1
FLJ25410	0.579012	0.678335	0.0993228	hypothetical protein LOC124404		16	GeneID:124404	NM_144605.1
BAIAP3	0.578827	0.653873	0.0750462	BAI1-associated protein 3	16:1322717-1324827	16	GeneID:8938	NM_003933.3
CDX2	0.578619	0.965355	0.386736	caudal type homeo box transcription factor 2	13:27440079-27441627	13	GeneID:1045	NM_001265.2
CENTD3	0.578401	0.849352	0.270951	centaurin; delta 3		5	GeneID:64411	NM_022481.5
EVC2	0.578246	0.646027	0.0677809	limbin	4:5763371-5764499	4	GeneID:132884	NM_147127.2
LYG2	0.578085	0.69958	0.121495	lysozyme-like		2	GeneID:254773	NM_175735.3
GRM6	0.578021	0.918602	0.340582	glutamate receptor; metabotropic 6 precursor	5:178353697-178355005	5	GeneID:2916	NM_000843.2
ATP2B3	0.577637	0.864465	0.286828	plasma membrane calcium ATPase 3 isoform 3a		X	GeneID:492	NM_021949.2
IL1A	0.57761	0.693313	0.115702	interleukin 1; alpha proprotein		2	GeneID:3552	NM_000575.3
SH2D4B	0.576897	0.726248	0.149351	SH2 domain containing 4B		10	GeneID:387694	NM_207372.1
CMTM8	-0.576887	0.1	0.676887	CKLF-like MARVEL transmembrane domain containing 8	3:32254265-32255884	3	GeneID:152189	NM_178868.3
CPT1B	0.576875	0.700447	0.123572	carnitine palmitoyltransferase 1B isoform a	22:49362955-49363937	22	GeneID:1375	NM_004377.2
FHIT	0.576439	0.63031	0.0538701	fragile histidine triad gene	3:61211519-61212421	3	GeneID:2272	NM_002012.1
ACSL6	0.576396	0.748826	0.17243	acyl-CoA synthetase long-chain family member 6 isoform a	5:131374645-131375803	5	GeneID:23305	NM_015256.2
KLF17	0.576337	0.780178	0.203841	zinc finger protein 393	1:44356865-44357284	1	GeneID:128209	NM_173484.2
ADCYAP1R1	0.574993	0.634543	0.0595496	type I adenylate cyclase activating polypeptide receptor precursor	7:31058165-31059618	7	GeneID:117	NM_001118.3
MGC4266	0.57498	0.749547	0.174567	hypothetical protein LOC84766	12:3732263-3732859	12	GeneID:84766	NM_032680.2
DPYSL5	-0.574596	0.0398874	0.614483	dihydropyrimidinase-like 5	2:26923226-26926873	2	GeneID:56896	NM_020134.2
DAB1	0.574267	0.669872	0.0956048	disabled homolog 1	1:58487718-58488900	1	GeneID:1600	NM_021080.3
ARC	0.574061	0.696776	0.122715	activity-regulated cytoskeleton-associated protein	8:143691505-143693246	8	GeneID:23237	NM_015193.3
C10orf92	0.574041	0.887947	0.313906	hypothetical protein LOC54777	10:134521511-134521756	10	GeneID:54777	NM_017609.2
GDF2	-0.573904	0.0202749	0.594179	growth differentiation factor 2	10:48036256-48036536	10	GeneID:2658	NM_016204.1
GRM2	0.573646	0.943353	0.369707	glutamate receptor; metabotropic 2 precursor	3:51718193-51718496	3	GeneID:2912	NM_000839.2
BATF2	0.573588	0.608104	0.0345152	basic leucine zipper transcription factor; ATF-like 2		11	GeneID:116071	NM_138456.3
FAM11A	-0.573441	0.0313494	0.60479	family with sequence similarity 11; member A	X:148520487-148521667	X	GeneID:84548	NM_032508.1
NEUROG3	0.57288	0.642857	0.0699774	neurogenin 3	10:71001367-71003520	10	GeneID:50674	NM_020999.2
EPB42	0.572824	0.719641	0.146817	erythrocyte membrane protein band 4.2		15	GeneID:2038	NM_000119.1
PLA2G2E	0.57214	0.905733	0.333593	phospholipase A2; group IIE		1	GeneID:30814	NM_014589.1
KCNQ1	0.57209	0.862831	0.29074	potassium voltage-gated channel; KQT-like subfamily; member 1 isoform 1	11:2510592-2511245	11	GeneID:3784	NT_009237.17
DGKZ	0.572066	0.951429	0.379363	diacylglycerol kinase; zeta 104kDa isoform 2	11:46310525-46311899	11	GeneID:8525	NM_003646.2
ZNF667	0.571851	0.690476	0.118625	zinc finger protein 667	19:61679899-61681705	19	GeneID:63934	NM_022103.2
ADAM30	-0.571295	0.0963976	0.667692	ADAM metallopeptidase domain 30 preproprotein	1:120240390-120240877	1	GeneID:11085	NM_021794.2
GLRX	0.570528	0.772208	0.201681	glutaredoxin (thioltransferase)		5	GeneID:2745	NM_002064.1
NR2E3	0.569199	0.620966	0.0517674	photoreceptor-specific nuclear receptor isoform b		15	GeneID:10002	NM_014249.2
NOXO1	0.56909	0.675346	0.106256	NADPH oxidase organizer 1 isoform a	16:1968853-1971062	16	GeneID:124056	NM_144603.2
AOC3	0.569043	0.746348	0.177305	amine oxidase; copper containing 3 precursor		17	GeneID:8639	NM_003734.2
C9orf58	0.568845	0.625544	0.0566989	chromosome 9 open reading frame 58 isoform 2	9:132961207-132962456	9	GeneID:83543	NM_001002260.1
OTX2	0.568832	0.856848	0.288016	orthodenticle 2 isoform a	14:56346783-56347003	14	GeneID:5015	NM_021728.2
PADI3	0.568828	0.762459	0.193631	peptidylarginine deiminase type III		1	GeneID:51702	NM_016233.1
BHMT2	0.568797	0.967161	0.398363	betaine-homocysteine methyltransferase 2	5:78400911-78401992	5	GeneID:23743	NM_017614.3
B3GALT1	-0.568728	0.153584	0.722311	UDP-Gal:betaGlcNAc beta 1;3-galactosyltransferase 1	2:168383423-168383626	2	GeneID:8708	NM_020981.2
ARL11	0.567884	0.646867	0.0789832	ADP-ribosylation factor-like 11		13	GeneID:115761	NM_138450.3
SHANK1	0.567883	0.821576	0.253693	SH3 and multiple ankyrin repeat domains 1	19:55912160-55912361	19	GeneID:50944	NM_016148.1
AGPAT2	0.567791	0.710526	0.142735	1-acylglycerol-3-phosphate O-acyltransferase 2 isoform a	9:138700778-138702457	9	GeneID:10555	NM_006412.3
GPHA2	0.567586	0.791284	0.223698	glycoprotein hormone alpha 2		11	GeneID:170589	NM_130769.2
LRRC3	-0.567555	0.0260306	0.593586	leucine-rich repeat-containing 3 precursor	21:44699403-44700578	21	GeneID:81543	NM_030891.3
ZNFN1A3	0.567552	0.670677	0.103125	zinc finger protein; subfamily 1A; 3 (Aiolos) isoform 1	17:35273767-35274331	17	GeneID:22806	NM_012481.3
TBX21	0.567484	0.726852	0.159367	T-box 21	17:43165308-43166553	17	GeneID:30009	NM_013351.1
URB	0.567383	0.787122	0.219739	steroid-sensitive protein 1		3	GeneID:151887	NM_199511.1
GPA33	0.567228	0.68541	0.118182	transmembrane glycoprotein A33 precursor		1	GeneID:10223	NM_005814.1
MOCS1	-0.567154	0.0553342	0.622488	molybdenum cofactor synthesis-step 1 protein isoform 3		6	GeneID:4337	NM_138928.1
TRH	0.566394	0.706294	0.1399	thyrotropin-releasing hormone	3:131175550-131177582	3	GeneID:7200	NM_007117.1
ARHGAP25	-0.566252	0.116332	0.682584	Rho GTPase activating protein 25 isoform b		2	GeneID:9938	NM_014882.2
NTN4	0.566136	0.610288	0.0441518	netrin 4	12:94707724-94709459	12	GeneID:59277	NM_021229.2
PDE6B	0.566107	0.649503	0.0833959	phosphodiesterase 6B; cGMP-specific; rod; beta	4:609359-609999	4	GeneID:5158	NM_000283.1
ETNK2	0.566083	0.881342	0.315258	ethanolamine kinase 2	1:202386898-202388209	1	GeneID:55224	NM_018208.1
ESR1	0.565316	0.626873	0.0615568	estrogen receptor 1	6:152170010-152172178	6	GeneID:2099	NT_025741.14
TLR9	0.564918	0.941694	0.376777	toll-like receptor 9 isoform A precursor		3	GeneID:54106	NM_017442.2
PRKAG2	-0.564078	0.0401189	0.604197	protein kinase; AMP-activated; gamma 2 non-catalytic subunit	7:151203544-151206370	7	GeneID:51422	NM_016203.2
GATA4	0.563495	0.855917	0.292421	GATA binding protein 4	8:11598711-11600557	8	GeneID:2626	NT_077531.3
C1orf164	0.563483	0.665348	0.101864	hypothetical protein LOC55182	1:44643411-44646774	1	GeneID:55182	NM_018150.2
ZNF570	0.563472	0.861204	0.297732	zinc finger protein 570	19:42650767-42652627	19	GeneID:148268	NM_144694.1
SYN1	0.56312	0.793852	0.230732	synapsin I isoform Ib	X:47363376-47364648	X	GeneID:6853	NM_133499.1
ARHGAP4	0.562542	0.8603	0.297757	Rho GTPase activating protein 4	X:152845741-152845966	X	GeneID:393	NM_001666.2
PROKR2	0.562129	0.660498	0.098369	prokineticin receptor 2	20:5244154-5245892	20	GeneID:128674	NM_144773.2
HTR3D	0.562073	0.772599	0.210526	5-hydroxytryptamine receptor 3 subunit D		3	GeneID:200909	NM_182537.2
SETX	-0.562064	0.245098	0.807163	senataxin	9:134219374-134221221	9	GeneID:23064	NM_015046.4
ALOX12B	0.561656	0.645176	0.0835198	arachidonate 12-lipoxygenase; 12R type		17	GeneID:242	NM_001139.1
COL6A1	0.560964	0.600298	0.0393339	collagen; type VI; alpha 1 precursor	21:46226406-46226902	21	GeneID:1291	NM_001848.1
CRAMP1L	-0.560823	0.105181	0.666005	Crm; cramped-like	16:1603805-1605178	16	GeneID:57585	NM_020825.2
ALDH5A1	0.560778	0.834485	0.273707	aldehyde dehydrogenase 5A1 precursor; isoform 2	6:24602483-24603880	6	GeneID:7915	NM_001080.3
SFTPC	0.560747	0.916525	0.355778	surfactant; pulmonary-associated protein C		8	GeneID:6440	NM_003018.2
HSD17B8	-0.56059	0.0195312	0.580121	estradiol 17 beta-dehydrogenase 8		6	GeneID:7923	NM_014234.3
TRPV3	0.560535	0.659453	0.0989181	transient receptor potential cation channel; subfamily V; member 3		17	GeneID:162514	NM_145068.2
C20orf152	0.560431	0.727098	0.166667	hypothetical protein LOC140894		20	GeneID:140894	NM_080834.1
MGC13017	0.560009	0.674782	0.114773	hypothetical protein LOC91368		5	GeneID:91368	NM_080656.1
TNRC4	0.559862	0.74958	0.189718	trinucleotide repeat containing 4		1	GeneID:11189	NM_007185.3
CD5	0.559413	0.645799	0.086386	CD5 antigen (p56-62)		11	GeneID:921	NM_014207.2
C3orf36	0.559289	0.7855	0.226211	hypothetical protein LOC80111		3	GeneID:80111	NM_025041.2
CSF2RB	-0.559255	0.240937	0.800192	colony stimulating factor 2 receptor; beta; low-affinity (granulocyte-macrophage)		22	GeneID:1439	NM_000395.1
ZFP3	0.559069	0.778605	0.219536	zinc finger protein-3		17	GeneID:124961	NM_153018.1
C12orf34	0.55854	0.817533	0.258993	hypothetical protein LOC84915		12	GeneID:84915	NM_032829.1
SYT6	0.557662	0.588879	0.0312175	synaptotagmin VI	1:114496254-114498818	1	GeneID:148281	NM_205848.1
SCML4	0.557547	0.737518	0.179971	sex comb on midleg-like 4		6	GeneID:256380	NM_198081.1
CD53	0.55754	0.813559	0.25602	CD53 antigen		1	GeneID:963	NM_000560.2
ADRB1	-0.557427	0.367942	0.925369	beta-1-adrenergic receptor	10:115792649-115795530	10	GeneID:153	NM_000684.1
ALPP	0.557004	0.699006	0.142002	placental alkaline phosphatase precursor		2	GeneID:250	NM_001632.2
MAP3K9	-0.556419	0.0153797	0.571799	mitogen-activated protein kinase kinase kinase 9	14:70344901-70346438	14	GeneID:4293	NM_033141.2
B3GALT1	-0.556349	0.0660206	0.62237	UDP-Gal:betaGlcNAc beta 1;3-galactosyltransferase 1		2	GeneID:8708	NM_020981.2
PDE3A	0.556312	0.883396	0.327084	phosphodiesterase 3A; cGMP-inhibited	12:20412318-20414579	12	GeneID:5139	NM_000921.3
S100A2	0.556307	0.709601	0.153294	S100 calcium binding protein A2		1	GeneID:6273	NM_005978.3
TMC4	0.556231	0.731646	0.175414	transmembrane channel-like 4		19	GeneID:147798	NM_144686.1
ESX1	0.55612	0.860778	0.304657	extraembryonic; spermatogenesis; homeobox 1-like	X:103384772-103386953	X	GeneID:80712	NM_153448.2
SLCO2A1	0.5561	0.868777	0.312677	solute carrier organic anion transporter family; member 2A1	3:135230607-135231981	3	GeneID:6578	NM_005630.1
C15orf21	0.556098	0.692308	0.13621	D-PCa-2 protein isoform c		15	GeneID:283651	NM_173609.2
CACNB2	0.555848	0.680195	0.124347	calcium channel; voltage-dependent; beta 2 subunit isoform 5	10:18468996-18470353	10	GeneID:783	NM_201593.1
LY6K	0.555414	0.653017	0.0976027	lymphocyte antigen 6 complex; locus K	8:143778074-143779717	8	GeneID:54742	NM_017527.2
SDPR	0.555251	0.807175	0.251924	serum deprivation response protein		2	GeneID:8436	NM_004657.4
NOXA1	0.555145	0.850172	0.295027	NADPH oxidase activator 1	9:139436592-139438641	9	GeneID:10811	NM_006647.1
WFIKKN1	0.554804	0.94817	0.393366	WAP; follistatin/kazal; immunoglobulin; kunitz and netrin domain containing 1 precursor		16	GeneID:117166	NM_053284.2
HOXD9	0.554303	0.79716	0.242857	homeobox D9	2:176694360-176697263	2	GeneID:3235	NM_014213.2
GRIP1	0.554198	0.701031	0.146833	glutamate receptor interacting protein 1 isoform 2		12	GeneID:23426	XM_934800.1
TCF1	0.554023	0.936499	0.382476	transcription factor 1; hepatic	12:119900805-119901025	12	GeneID:6927	NM_000545.3
TCEB3B	0.553998	0.7103	0.156303	elongin A2	18:42814915-42816200	18	GeneID:51224	NM_016427.2
KCNA2	0.553997	0.622411	0.0684143	potassium voltage-gated channel; shaker-related subfamily; member 2	1:110950314-110952114	1	GeneID:3737	NM_004974.2
THBS4	0.553858	0.690844	0.136986	thrombospondin 4 precursor		5	GeneID:7060	NM_003248.3
SEC14L2	0.553322	0.932936	0.379615	SEC14-like 2	22:29122819-29123457	22	GeneID:23541	NM_012429.1
DLX3	0.553251	0.575345	0.022094	distal-less homeobox 3	17:45425520-45427850	17	GeneID:1747	NM_005220.2
SPRR1B	-0.552505	0.0399323	0.592437	small proline-rich protein 1B		1	GeneID:6699	NM_003125.1
MYT1	0.552221	0.734724	0.182504	myelin transcription factor 1	20:62266213-62266511	20	GeneID:4661	NM_004535.2
NODAL	0.552049	0.709353	0.157303	mouse nodal homolog precursor	10:71870007-71871482	10	GeneID:4838	NM_018055.3
SLC6A2	0.551429	0.944215	0.392786	solute carrier family 6 member 2	16:54246902-54248577	16	GeneID:6530	NM_001043.2
IDUA	0.551379	0.772851	0.221471	alpha-L-iduronidase precursor	4:971379-971709	4	GeneID:3425	NM_000203.2
SLC9A11	-0.551349	0.253846	0.805195	hypothetical protein LOC284525		1	GeneID:284525	NM_178527.2
GCM1	0.551176	0.69248	0.141304	glial cells missing homolog a		6	GeneID:8521	NM_003643.2
SCN4B	0.550995	0.865747	0.314752	sodium channel; voltage-gated; type IV; beta		11	GeneID:6330	NM_174934.1
AQP12A	0.550331	0.870123	0.319792	aquaporin 12A	2:241278857-241279068	2	GeneID:375318	NM_198998.1
TUBA2	0.549671	0.617878	0.0682068	tubulin; alpha 2 isoform 2	13:18653806-18654153	13	GeneID:7278	NM_079836.1
SLC6A13	0.54926	0.78273	0.23347	solute carrier family 6 (neurotransmitter transporter; GABA); member 13		12	GeneID:6540	NM_016615.2
SHD	0.549107	0.852122	0.303015	src homology 2 domain-containing transforming protein D	19:4229703-4231365	19	GeneID:56961	NM_020209.2
GPR103	0.54906	0.670324	0.121264	G protein-coupled receptor 103	4:122520698-122521834	4	GeneID:84109	NM_198179.1
PBX4	-0.548805	0.0650388	0.613844	pre-B-cell leukemia transcription factor 4	19:19589638-19590908	19	GeneID:80714	NM_025245.1
MGC29671	0.548088	0.675726	0.127638	hypothetical protein LOC201305		17	GeneID:201305	NM_182538.3
KLHDC7A	-0.547428	0.174044	0.721473	hypothetical protein LOC127707		1	GeneID:127707	NM_152375.1
FLJ25476	-0.546939	0.0292644	0.576203	hypothetical protein LOC149076	1:33494019-33495821	1	GeneID:149076	NM_152493.2
PSKH2	0.54672	0.615299	0.0685792	protein serine kinase H2	8:87150641-87151288	8	GeneID:85481	NM_033126.1
PTPN5	0.546535	0.87074	0.324206	protein tyrosine phosphatase; non-receptor type 5 (striatum-enriched)	11:18769049-18771008	11	GeneID:84867	NM_032781.2
SH3BP4	-0.5462	0.255974	0.802174	SH3-domain binding protein 4	2:235524094-235526571	2	GeneID:23677	NM_014521.1
NEGR1	0.545902	0.676766	0.130864	neuronal growth regulator 1	1:72520909-72522907	1	GeneID:257194	NM_173808.2
AR	-0.545815	0.281374	0.827189	androgen receptor isoform 1
RAET1L	0.545646	0.654884	0.109238	retinoic acid early transcript 1L	6:150388360-150389123	6	GeneID:154064	NM_130900.1
BMP2	0.545591	0.930744	0.385153	bone morphogenetic protein 2 precursor	20:6695923-6697667	20	GeneID:650	NM_001200.1
MARCKS	-0.545351	0.0630732	0.608424	myristoylated alanine-rich protein kinase C substrate	6:114284994-114288552	6	GeneID:4082	NM_002356.4
C10orf57	0.545246	0.950309	0.405063	hypothetical protein LOC80195	10:81827967-81829212	10	GeneID:80195	NM_025125.2
SCCPDH	0.545131	0.699805	0.154673	saccharopine dehydrogenase (putative)	1:244953572-244954933	1	GeneID:51097	NM_016002.2
IGFBP4	0.544961	0.576428	0.0314669	insulin-like growth factor binding protein 4 precursor	17:35852712-35853865	17	GeneID:3487	NM_001552.2
TUBB2B	0.544844	0.936466	0.391623	tubulin; beta polypeptide paralog	6:3171849-3175236	6	GeneID:347733	NM_178012.3
LRRC15	0.544482	0.601814	0.0573313	leucine rich repeat containing 15		3	GeneID:131578	NM_130830.2
SMPDL3B	0.544397	0.648913	0.104515	acid sphingomyelinase-like phosphodiesterase 3B isoform 1		1	GeneID:27293	NM_014474.2
GATM	0.543654	0.743142	0.199489	glycine amidinotransferase (L-arginine:glycine amidinotransferase)		15	GeneID:2628	NM_001482.1
DKK3	0.543499	0.811933	0.268434	dickkopf homolog 3 precursor	11:11986258-11987753	11	GeneID:27122	NM_015881.5
PACSIN1	0.543447	0.741363	0.197917	protein kinase C and casein kinase substrate in neurons 1	6:34541252-34542377	6	GeneID:29993	NM_020804.2
CPNE4	0.543377	0.711744	0.168367	copine IV	3:133236061-133236984	3	GeneID:131034	NM_130808.1
CD300LB	-0.542941	0.204938	0.747879	triggering receptor expressed on myeloid cells 5		17	GeneID:124599	NM_174892.1
SCGB2A1	0.542782	0.748338	0.205556	secretoglobin; family 2A; member 1		11	GeneID:4246	NM_002407.1
CABP2	0.542672	0.745621	0.202948	calcium binding protein 2 isoform 2		11	GeneID:51475	NM_031204.1
ATP6V1E2	0.542092	0.816309	0.274216	ATPase; H+ transporting; lysosomal 31kDa; V1 subunit E isoform 2		2	GeneID:90423	NM_080653.3
GNB5	0.541576	0.756098	0.214522	guanine nucleotide-binding protein; beta-5 subunit isoform b		15	GeneID:10681	NM_016194.3
CD40	0.541327	0.572863	0.0315361	CD40 antigen isoform 1 precursor	20:44180138-44180422	20
GBP4	0.540875	0.780612	0.239737	guanylate binding protein 4	1:89436679-89437062	1	GeneID:115361	NM_052941.2
EDG1	0.540786	0.685404	0.144618	endothelial differentiation; sphingolipid G-protein-coupled receptor; 1	1:101473857-101474063	1	GeneID:1901	NM_001400.2
SRD5A2	0.540676	0.723509	0.182833	3-oxo-5 alpha-steroid 4-dehydrogenase 2	2:31658633-31660643	2	GeneID:6716	NM_000348.2
TES	-0.540474	0.331028	0.871503	testin isoform 1	7:115637517-115638951	7	GeneID:26136	NM_015641.2
ARMC1	-0.540459	0.0540037	0.594463	armadillo repeat-containing protein	8:66708510-66709116	8	GeneID:55156	NM_018120.3
C10orf93	0.540326	0.620337	0.0800111	hypothetical protein LOC255352	10:134605528-134606974	10	GeneID:255352	NM_173572.1
HTR1B	0.539935	0.665809	0.125874	5-hydroxytryptamine (serotonin) receptor 1B	6:78228521-78230146	6	GeneID:3351	NM_000863.1
C19orf4	0.539783	0.679524	0.139741	brain-specific membrane-anchored protein precursor		19	GeneID:25789	NM_012109.1
SPRR4	-0.539668	0.0770218	0.61669	small proline rich protein 4		1	GeneID:163778	NM_173080.1
H19	0.539275	0.875118	0.335843		11:1973035-1973716	11	GeneID:283120	NT_009237.17
RAB3C	0.539015	0.59314	0.0541249	RAB3C; member RAS oncogene family	5:57913495-57915087	5	GeneID:115827	NM_138453.2
DUSP15	0.539014	0.625056	0.0860424	dual specificity phosphatase 15 isoform a	20:29921436-29922547	20	GeneID:128853	NM_080611.3
FLT3	0.539007	0.724461	0.185454	fms-related tyrosine kinase 3	13:27571646-27573333	13	GeneID:2322	NM_004119.1
DUSP10	0.538935	0.585062	0.0461277	dual specificity phosphatase 10 isoform b	1:219980878-219983555	1	GeneID:11221	NM_144728.1
CD74	0.538796	0.577614	0.0388177	CD74 antigen isoform b		5	GeneID:972	NM_004355.2
SURF4	-0.538772	0.0682968	0.607069	surfeit 4	9:135232028-135233521	9	GeneID:6836	NM_033161.2
FLJ32130	-0.538144	0.0565878	0.594732	hypothetical protein LOC146540	16:30504968-30505761	16	GeneID:146540	NM_152458.4
CHI3L1	0.538106	0.702486	0.164379	chitinase 3-like 1		1	GeneID:1116	NM_001276.1
OTOP2	0.537776	0.645468	0.107692	otopetrin 2	17:70430568-70431963	17	GeneID:92736	NM_178160.1
GPR6	0.53759	0.703901	0.16631	G protein-coupled receptor 6	6:110406816-110407975	6	GeneID:2830	NM_005284.2
SLC6A2	0.537586	0.974701	0.437115	solute carrier family 6 member 2	16:54246902-54248577	16	GeneID:6530	NM_001043.2
PCDHB15	0.537554	0.593303	0.0557491	protocadherin beta 15 precursor	5:140605134-140605425	5	GeneID:56121	NM_018935.2
CNKSR2	0.537474	0.761589	0.224115	connector enhancer of kinase suppressor of Ras 2	X:21301664-21303369	X	GeneID:22866	NM_014927.2
ZCCHC9	0.537342	0.56683	0.0294877	zinc finger; CCHC domain containing 9	5:80632781-80633508	5	GeneID:84240	NM_032280.1
CSH1	0.537294	0.731731	0.194437	chorionic somatomammotropin hormone 1 isoform 1		17	GeneID:1442	NM_001317.3
ACSS1	0.537043	0.804927	0.267884	acyl-CoA synthetase short-chain family member 1		20	GeneID:84532	NM_032501.2
VTN	0.537007	0.782937	0.245929	vitronectin precursor		17	GeneID:7448	NM_000638.2
MKL1	0.536961	0.753744	0.216783	megakaryoblastic leukemia 1 protein	22:39361711-39363677	22	GeneID:57591	NM_020831.3
ATP4B	0.53691	0.70295	0.16604	ATPase; H+/K+ exchanging; beta polypeptide		13	GeneID:496	NM_000705.2
CHRNG	0.536848	0.690265	0.153417	cholinergic receptor; nicotinic; gamma polypeptide precursor		2	GeneID:1146	NM_005199.4
ELOVL1	-0.53651	0.071291	0.607801	elongation of very long chain fatty acids (FEN1/Elo2; SUR4/Elo3; yeast)-like 1	1:43607301-43607829	1	GeneID:64834	NM_022821.2
TRPC3	0.536428	0.966068	0.42964	transient receptor potential cation channel; subfamily C; member 3	4:123072633-123073729	4	GeneID:7222	NM_003305.1
FRMD5	0.536373	0.646609	0.110236	hypothetical protein LOC84978 isoform 2	15:42273714-42275314	15	GeneID:84978	NM_032892.2
BZRAP1	0.535539	0.887589	0.35205	peripheral benzodiazepine receptor-associated protein 1		17	GeneID:9256	NM_004758.1
CLEC4D	0.535261	0.605061	0.0698001	C-type lectin; superfamily member 8	12:8556211-8556415	12	GeneID:338339	NM_080387.4
SLC17A7	0.534684	0.633758	0.0990741	solute carrier family 17; member 7	19:54636120-54637448	19	GeneID:57030	NM_020309.2
PRSS35	0.53466	0.583616	0.0489567	protease; serine; 35	6:84278299-84278503	6	GeneID:167681	NM_153362.1
SOX9	0.534603	0.88039	0.345786	transcription factor SOX9	17:67627458-67632236	17	GeneID:6662	NM_000346.2
ME3	0.534325	0.712533	0.178208	malic enzyme 3; NADP(+)-dependent; mitochondrial	11:86060219-86061405	11	GeneID:10873	NM_006680.2
OPRK1	0.534041	0.744493	0.210453	opioid receptor; kappa 1	8:54325750-54327151	8	GeneID:4986	NM_000912.3
MAPK10	0.533014	0.615676	0.082662	mitogen-activated protein kinase 10 isoform 1		4	GeneID:5602	NM_002753.2
NKX6-1	0.532976	0.882703	0.349727	NK6 transcription factor related; locus 1	4:85635605-85639977	4	GeneID:4825	NM_006168.1
SLC6A15	0.532413	0.75452	0.222107	solute carrier family 6; member 15 isoform 1	12:83829166-83831125	12	GeneID:55117	NM_182767.3
ADAM19	-0.532039	0.0433711	0.57541	ADAM metallopeptidase domain 19 isoform 2 preproprotein	5:156933957-156935859	5	GeneID:8728	NM_033274.2
AIRE	0.531759	0.570923	0.0391645	autoimmune regulator AIRE isoform 1	21:44529970-44530564	21	GeneID:326	NM_000383.1
SOX17	0.531548	0.638849	0.107301	SRY-box 17	8:55532627-55535230	8	GeneID:64321	NM_022454.2
AIPL1	0.531129	0.627631	0.0965018	aryl hydrocarbon receptor interacting protein-like 1 isoform 1		17	GeneID:23746	NM_014336.3
MYO1A	0.531064	0.690496	0.159432	myosin IA		12	GeneID:4640	NM_005379.2
CRX	0.530883	0.608975	0.0780922	cone-rod homeobox protein	19:53017050-53017264	19	GeneID:1406	NM_000554.2
ART4	0.530199	0.70922	0.179021	ADP-ribosyltransferase 4 precursor		12	GeneID:420	NM_021071.2
GALR2	0.530196	0.925249	0.395052	galanin receptor 2	17:71581486-71585291	17	GeneID:8811	NM_003857.2
MGC27121	0.530086	0.636537	0.106451	hypothetical protein LOC408263		5	GeneID:408263	NM_001001343.1
ZNF551	0.529671	0.567015	0.0373437	zinc finger protein 551	19:62884317-62885791	19	GeneID:90233	NM_138347.2
WDR17	-0.529224	0.0411392	0.570363	WD repeat domain 17 isoform 2	4:177223758-177224492	4	GeneID:116966	NM_181265.2
TRPV4	0.529188	0.958067	0.42888	transient receptor potential cation channel; subfamily V; member 4 isoform b	12:108755244-108756087	12	GeneID:59341	NM_147204.1
CLCN4	0.529118	0.74084	0.211723	chloride channel 4	X:10084659-10085170	X	GeneID:1183	NM_001830.2
SUHW1	0.529047	0.616635	0.0875878	suppressor of hairy wing homolog 1		22	GeneID:129025	NM_080740.3
AEBP1	0.528373	0.893757	0.365385	adipocyte enhancer binding protein 1 precursor	7:44110152-44111361	7	GeneID:165	NM_001129.3
CASQ1	0.528204	0.857393	0.329189	skeletal muscle calsequestrin 1		1	GeneID:844	NM_001231.2
RAET1L	0.528166	0.807601	0.279435	retinoic acid early transcript 1L		6	GeneID:154064	NM_130900.1
CACNG1	0.528102	0.725146	0.197044	voltage-dependent calcium channel gamma-1 subunit	17:62471033-62471431	17	GeneID:786	NM_000727.2
MGC39662	0.527658	0.574323	0.0466657	hypothetical protein LOC131831	3:151903605-151904761	3	GeneID:131831	NM_152394.2
CDSN	0.527603	0.592223	0.0646196	corneodesmosin precursor		6	GeneID:1041	NM_001264.3
ZNF227	0.527554	0.68892	0.161366	zinc finger protein 227	19:49408289-49408872	19	GeneID:7770	NM_182490.1
HOXA2	0.527455	0.894638	0.367183	homeobox A2	7:27108930-27109394	7	GeneID:3199	NM_006735.3
KIAA1324	0.527397	0.865424	0.338026	hypothetical protein LOC57535	1:109456899-109458644	1	GeneID:57535	NM_020775.2
C6orf71	0.527266	0.636033	0.108767	chromosome 6 open reading frame 71		6	GeneID:389434	NM_203395.1
CALCB	0.527253	0.880543	0.35329	calcitonin-related polypeptide; beta	11:15051395-15052633	11	GeneID:797	NM_000728.3
CD8B1	0.527231	0.947329	0.420098	CD8 antigen beta polypeptide 1 isoform 5 precursor	2:86942147-86942826	2	GeneID:926	NM_004931.2
CLCN4	0.527187	0.755448	0.228261	chloride channel 4	X:10084659-10085170	X	GeneID:1183	NM_001830.2
DLX5	0.526946	0.670553	0.143606	distal-less homeo box 5	7:96490825-96492388	7	GeneID:1749	NT_007933.14
FAM112B	0.526843	0.619965	0.0931217	hypothetical protein LOC121355		12	GeneID:121355	NM_144594.1
ATP6V0A4	0.526694	0.678265	0.15157	ATPase; H+ transporting; lysosomal V0 subunit a isoform 4		7	GeneID:50617	NM_020632.1
MCC	-0.526482	0.145736	0.672218	mutated in colorectal cancers	5:112657852-112658783	5	GeneID:4163	NM_002387.1
VLDLR	0.526292	0.843709	0.317417	very low density lipoprotein receptor isoform b	9:2610975-2613830	9	GeneID:7436	NM_001018056.1
SLC2A2	0.526166	0.910625	0.38446	solute carrier family 2 (facilitated glucose transporter); member 2		3	GeneID:6514	NM_000340.1
AIFL	0.526099	0.905801	0.379702	apoptosis-inducing factor like isoform 1	22:19649062-19649970	22	GeneID:150209	NM_144704.1
PRDM12	0.526045	0.737081	0.211036	PR domain containing 12	9:132524265-132532286	9	GeneID:59335	NM_021619.2
MGC29671	0.525658	0.598367	0.0727092	hypothetical protein LOC201305		17	GeneID:201305	NM_182538.3
LGR5	0.525374	0.7762	0.250827	leucine-rich repeat-containing G protein-coupled receptor 5	12:70119163-70121175	12	GeneID:8549	NM_003667.2
COL6A3	-0.525213	0.0776413	0.602854	alpha 3 type VI collagen isoform 1 precursor		2	GeneID:1293	NM_004369.2
RASGRF2	0.525133	0.954093	0.42896	Ras protein-specific guanine nucleotide-releasing factor 2	5:80291476-80292927	5	GeneID:5924	NM_006909.1
PCDHB5	0.524999	0.667732	0.142733	protocadherin beta 5 precursor	5:140495314-140495515	5	GeneID:26167	NM_015669.2
PSD4	0.524978	0.573117	0.0481392	pleckstrin and Sec7 domain containing 4		2	GeneID:23550	NM_012455.2
CTSZ	0.52471	0.669534	0.144824	cathepsin Z preproprotein		20	GeneID:1522	NM_001336.2
AIM1	0.524511	0.979169	0.454658	absent in melanoma 1	6:107066189-107067797	6	GeneID:202	NM_001624.1
IRF6	0.524294	0.608008	0.0837148	interferon regulatory factor 6	1:208045524-208046444	1	GeneID:3664	NM_006147.2
KIAA0980	-0.523521	0.0166545	0.540176	hypothetical protein LOC22981	20:25513321-25514995	20	GeneID:22981	NM_025176.4
TSPAN31	0.523057	0.569251	0.0461945	sarcoma amplified sequence	12:56425202-56425555	12	GeneID:6302	NM_005981.3
NELL1	0.523005	0.932869	0.409864	nel-like 1 precursor	11:20647014-20648558	11	GeneID:4745	NM_006157.2
FLJ11000	0.522577	0.75899	0.236413	hypothetical protein LOC55281		7	GeneID:55281	NM_018295.1
RNF36	0.522347	0.604734	0.082387	ring finger protein 36 isoform b		15	GeneID:140691	NM_080745.2
WDFY3	-0.52197	0.0397933	0.561764	WD repeat and FYVE domain containing 3 isoform 2	4:86105707-86107497	4	GeneID:23001	NM_178583.1
GPR132	0.52194	0.685884	0.163944	G protein-coupled receptor 132		14	GeneID:29933	NM_013345.2
C1orf165	0.52183	0.576243	0.0544127	hypothetical protein LOC79656	1:49014515-49015712	1	GeneID:79656	NM_024603.1
PSKH2	0.521802	0.667257	0.145454	protein serine kinase H2	8:87150641-87151288	8	GeneID:85481	NM_033126.1
FLJ13265	0.520816	0.657121	0.136305	hypothetical protein LOC79935	19:45423823-45424764	19	GeneID:79935	NM_024877.1
DAB2IP	0.520455	0.770639	0.250184	DAB2 interacting protein isoform 2	9:123500662-123502056	9	GeneID:153090	NT_008470.18
LOC92345	-0.520394	0.321219	0.841613	hypothetical protein LOC92345	4:164306691-164308033	4	GeneID:92345	NM_138386.1
PHF21B	-0.520312	0.256184	0.776495	PHD finger protein 21B	22:43781383-43785432	22	GeneID:112885	NM_138415.1
FBLN5	0.520309	0.593684	0.0733743	fibulin 5 precursor	14:91483172-91484307	14	GeneID:10516	NM_006329.2
ATF3	0.520261	0.916585	0.396324	activating transcription factor 3 long isoform		1	GeneID:467	NM_001674.2
DYRK4	0.520022	0.75181	0.231788	dual-specificity tyrosine-(Y)-phosphorylation regulated kinase 4		12	GeneID:8798	NM_003845.1
ITGB1BP3	0.519827	0.62867	0.108843	integrin beta 1 binding protein 3 isoform 2	19:3883657-3883963	19	GeneID:27231	NM_170678.1
PIK3CG	0.519795	0.799642	0.279847	phosphoinositide-3-kinase; catalytic; gamma polypeptide		7	GeneID:5294	NM_002649.2
PTPN14	0.519529	0.925081	0.405552	protein tyrosine phosphatase; non-receptor type 14	1:212790563-212792229	1	GeneID:5784	NM_005401.3
BTBD10	0.519479	0.608505	0.089026	K+ channel tetramerization protein	11:13440702-13442104	11	GeneID:84280	NM_032320.4
FLJ10781	0.519084	0.727657	0.208573	hypothetical protein LOC55228	19:51666325-51667046	19	GeneID:55228	NM_018215.2
SHKBP1	-0.518994	0.332989	0.851982	SH3KBP1 binding protein 1	19:45774110-45775263	19	GeneID:92799	NM_138392.1
ATP6V1B1	0.518957	0.704801	0.185845	ATPase; H+ transporting; lysosomal 56/58kD; V1 subunit B; isoform 1		2	GeneID:525	NM_001692.2
OCM	0.517772	0.813559	0.295787	oncomodulin	7:97457217-97457435	7	GeneID:4951	NM_006188.2
ADCY1	0.517761	0.934775	0.417014	brain adenylate cyclase 1	7:45579547-45582131	7	GeneID:107	NM_021116.1
MAP7	0.517671	0.646461	0.12879	microtubule-associated protein 7	6:136912407-136913978	6	GeneID:9053	NM_003980.3
PAX8	0.517443	0.733721	0.216278	paired box gene 8 isoform PAX8B	2:113752884-113753146	2	GeneID:7849	NM_013951.2
COLEC11	0.517229	0.571926	0.0546972	collectin sub-family member 11 isoform a	2:3620268-3620798	2	GeneID:78989	NM_024027.3
MMP26	-0.517023	0.0694051	0.586428	matrix metalloproteinase 26 preproprotein		11	GeneID:56547	NM_021801.3
NUP210	0.516687	0.871861	0.355174	nucleoporin 210	3:13437424-13437673	3	GeneID:23225	NM_024923.2
SLC22A12	-0.516679	0.26516	0.781839	urate anion exchanger 1 isoform a		11	GeneID:116085	NM_144585.2
KENAE	-0.516228	0.0665362	0.582765	hypothetical protein LOC202243	5:68664081-68665657	5	GeneID:202243	NM_176816.2
SNCAIP	0.516212	0.833793	0.317581	synuclein alpha interacting protein	5:121675020-121676508	5	GeneID:9627	NM_005460.2
HTR1E	0.515647	0.713511	0.197864	5-hydroxytryptamine (serotonin) receptor 1E	6:87703675-87704446	6	GeneID:3354	NM_000865.1
VASH1	0.51542	0.883676	0.368256	vasohibin 1	14:76296726-76298691	14	GeneID:22846	NM_014909.2
REM1	0.515223	0.566555	0.051332	RAS-like GTP-binding protein REM	20:29526562-29527012	20	GeneID:28954	NM_014012.4
GGT2	0.514874	0.567622	0.0527473	gamma-glutamyltransferase 2		22	GeneID:2679	NM_002058.1
DKFZP564O0823	0.514837	0.642887	0.128049	DKFZP564O0823 protein	4:76077103-76079064	4	GeneID:25849	NM_015393.2
CLGN	0.514802	0.567927	0.053125	calmegin	4:141567328-141568578	4	GeneID:1047	NM_004362.1
KCNK15	0.514766	0.529305	0.0145398	potassium family; subfamily K; member 15	20:42807315-42808503	20	GeneID:60598	NM_022358.2
MID1	-0.514553	0.0464028	0.560956	midline 1 isoform alpha		X	GeneID:4281	NM_033290.1
ACVR1C	0.514043	0.673192	0.159149	activin A receptor; type IC	2:158192687-158194101	2	GeneID:130399	NM_145259.1
RHOD	0.513723	0.903359	0.389636	ras homolog D	11:66579938-66580273	11	GeneID:29984	NM_014578.2
REEP1	0.513604	0.870112	0.356508	receptor expression enhancing protein 1	2:86417394-86418655	2	GeneID:65055	NM_022912.1
H19	0.513587	0.653533	0.139946		11:1973888-1974871	11	GeneID:283120	NT_009237.17
FLJ37970	0.51351	0.888071	0.374561	hypothetical protein LOC283234	11:63864639-63865026	11	GeneID:283234	NM_032251.3
FAM84B	0.513235	0.627622	0.114386	breast cancer membrane protein 101	8:127639208-127640204	8	GeneID:157638	NM_174911.3
CDC42EP5	0.513122	0.718147	0.205024	CDC42 effector protein 5		19	GeneID:148170	NM_145057.2
PDE3A	0.513007	0.680061	0.167053	phosphodiesterase 3A; cGMP-inhibited	12:20412318-20414579	12	GeneID:5139	NM_000921.3
GUCY2D	0.512324	0.564291	0.051967	guanylate cyclase 2D; membrane (retina-specific)		17	GeneID:3000	NM_000180.1
RBM35A	0.51157	0.808528	0.296958	hypothetical protein LOC54845 isoform 1	8:95721502-95722492	8	GeneID:54845	NM_017697.2
REN	-0.511479	0.059306	0.570785	renin precursor		1	GeneID:5972	NM_000537.2
BAALC	0.511421	0.929232	0.417811	brain and acute leukemia; cytoplasmic isoform 1	8:104221725-104222671	8	GeneID:79870	NM_024812.2
TRAK1	0.51129	0.659686	0.148396	OGT(O-Glc-NAc transferase)-interacting protein 106 KDa		3	GeneID:22906	NM_014965.2
CAMK2D	0.510938	0.615788	0.10485	calcium/calmodulin-dependent protein kinase II delta isoform 3	4:114903093-114903518	4	GeneID:817	NM_001221.2
CMTM5	0.510524	0.562943	0.0524194	chemokine-like factor superfamily 5 isoform a		14	GeneID:116173	NM_138460.2
C10orf82	0.50967	0.664085	0.154415	hypothetical protein LOC143379		10	GeneID:143379	NM_144661.2
C3	0.509544	0.646714	0.137171	complement component 3 precursor		19	GeneID:718	NM_000064.1
C10orf59	0.509503	0.661894	0.15239	hypothetical protein LOC55328 isoform 1	10:90332428-90333216	10	GeneID:55328	NM_001031709.1
DBH	0.509278	0.523635	0.014357	dopamine beta-hydroxylase precursor	9:135491544-135491749	9	GeneID:1621	NM_000787.2
ORM2	0.509227	0.702859	0.193633	orosomucoid 2		9	GeneID:5005	NM_000608.2
HOXD4	0.509201	0.805584	0.296383	homeobox D4	2:176722497-176722964	2	GeneID:3233	NM_014621.2
LRP3	0.509072	0.929801	0.420729	low density lipoprotein receptor-related protein 3	19:38376685-38378061	19	GeneID:4037	NM_002333.1
GABRD	0.508906	0.666226	0.15732	gamma-aminobutyric acid (GABA) A receptor; delta	1:1940146-1941402	1	GeneID:2563	NM_000815.2
SCRT2	0.508849	0.711716	0.202866	scratch 2 protein	20:605211-605426	20	GeneID:85508	NM_033129.1
ARD1A	0.508756	0.584965	0.0762092	N-acetyltransferase; homolog of S. cerevisiae ARD1	X:152853045-152855277	X	GeneID:8260	NM_003491.2
ZNF503	-0.50816	0.0408517	0.549012	zinc finger protein 503	10:76828249-76835634	10	GeneID:84858	NM_032772.3
IL29	0.508154	0.654324	0.14617	interleukin 29		19	GeneID:282618	NM_172140.1
C10orf99	0.508094	0.853315	0.345221	hypothetical protein LOC387695		10	GeneID:387695	NM_207373.1
FBN3	0.508031	0.596142	0.088111	fibrillin 3 precursor		19	GeneID:84467	NM_032447.3
THBS2	0.50784	0.713877	0.206037	thrombospondin 2 precursor	6:169395401-169396077	6	GeneID:7058	NM_003247.2
SLITRK2	0.507477	0.558231	0.0507545	SLIT and NTRK-like family; member 2	X:144706468-144708275	X	GeneID:84631	NM_032539.2
MCF2L	0.507101	0.698663	0.191562	MCF.2 cell line derived transforming sequence-like	13:112703425-112703629	13	GeneID:23263	NM_024979.2
ADAM19	-0.506978	0.0540541	0.561032	ADAM metallopeptidase domain 19 isoform 2 preproprotein	5:156933957-156935859	5	GeneID:8728	NM_033274.2
C1orf76	0.506965	0.55984	0.0528753	hypothetical protein MGC16664	1:177978406-177980764	1	GeneID:148753	NM_173509.2
CHRNB3	0.506599	0.691275	0.184676	cholinergic receptor; nicotinic; beta polypeptide 3		8	GeneID:1142	NM_000749.2
MYRIP	0.50658	0.789865	0.283285	myosin VIIA and Rab interacting protein	3:39825221-39827288	3	GeneID:25924	NM_015460.2
TTYH1	0.506406	0.596055	0.0896482	tweety 1 isoform 1	19:59618082-59618801	19	GeneID:57348	NM_020659.2
ZNF264	0.505916	0.955649	0.449733	zinc finger protein 264	19:62394167-62395368	19	GeneID:9422	NT_011109.15
CNNM1	0.505745	0.912042	0.406297	cyclin M1	10:101078809-101080801	10	GeneID:26507	NM_020348.1
FOXJ1	0.505632	0.627111	0.121478	forkhead box J1	17:71647419-71649480	17	GeneID:2302	NM_001454.2
BSG	0.50519	0.970827	0.465638	basigin isoform 1	19:519950-522902	19	GeneID:682	NM_001728.2
SBSN	0.505117	0.870688	0.365571	suprabasin		19	GeneID:374897	NM_198538.1
RAB32	-0.504952	0.359065	0.864017	RAB32; member RAS oncogene family	6:146905888-146907189	6	GeneID:10981	NT_025741.14
RASD2	0.504784	0.541019	0.0362348	RASD family; member 2	22:34265862-34267531	22	GeneID:23551	NM_014310.3
AMIGO2	0.504188	0.564403	0.060215	amphoterin induced gene 2	12:45760419-45760663	12	GeneID:347902	NM_181847.2
ICAM3	0.504095	0.914724	0.410629	intercellular adhesion molecule 3 precursor		19	GeneID:3385	NM_002162.2
AGT	0.503693	0.60801	0.104317	angiotensinogen preproprotein		1	GeneID:183	NM_000029.2
HCK	0.503515	0.691099	0.187584	hemopoietic cell kinase isoform p61HCK	20:30102769-30104472	20	GeneID:3055	NM_002110.2
WISP3	0.503453	0.751054	0.247601	WNT1 inducible signaling pathway protein 3 isoform 1		6	GeneID:8838	NM_003880.2
CD200	0.503432	0.754478	0.251046	CD200 antigen isoform b	3:113534483-113535262	3	GeneID:4345	NM_001004196.1
ZNF625	0.503166	0.884372	0.381206	zinc finger protein 625	19:12127627-12128829	19	GeneID:90589	NM_145233.2
FASLG	-0.502946	0.135367	0.638313	fas ligand		1	GeneID:356	NM_000639.1
CEBPG	0.502708	0.757794	0.255086	CCAAT/enhancer binding protein gamma	19:38554952-38557513	19	GeneID:1054	NM_001806.2
ABCG4	0.502706	0.634146	0.131441	ATP-binding cassette; subfamily G; member 4		11	GeneID:64137	NM_022169.3
IFITM2	0.502432	0.590844	0.0884118	interferon induced transmembrane protein 2 (1-8D)		11	GeneID:10581	NM_006435.1
SLC16A2	0.502106	0.665055	0.162949	solute carrier family 16; member 2	X:73556284-73557196	X	GeneID:6567	NM_006517.2
MYL9	0.501947	0.645613	0.143666	myosin regulatory light polypeptide 9 isoform a	20:34602603-34603041	20	GeneID:10398	NM_006097.3
PDGFB	0.501914	0.646701	0.144788	platelet-derived growth factor beta isoform 2; preproprotein		22	GeneID:5155	NM_033016.1
EMILIN3	0.501822	0.766414	0.264593	elastin microfibril interfacer 3	20:39427979-39429312	20	GeneID:90187	NM_052846.1
KIAA1822L	0.501414	0.717024	0.21561	hypothetical protein LOC79802		1	GeneID:79802	NM_024746.2
SERHL	0.501202	0.563472	0.0622694	serine hydrolase-like	22:41225823-41227067	22	GeneID:94009	NM_170694.1
FGF6	0.501198	0.554428	0.0532297	fibroblast growth factor 6 precursor	12:4424550-4424890	12	GeneID:2251	NM_020996.1
HERC5	0.501149	0.837253	0.336104	hect domain and RLD 5	4:89596390-89598226	4	GeneID:51191	NM_016323.1
ALOX15B	0.500964	0.8413	0.340336	arachidonate 15-lipoxygenase; second type		17	GeneID:247	NM_001141.1
PLOD3	-0.500831	0.120879	0.621711	procollagen-lysine; 2-oxoglutarate 5-dioxygenase 3 precursor		7	GeneID:8985	NM_001084.4
KCNQ1	0.500621	0.901273	0.400652	potassium voltage-gated channel; KQT-like subfamily; member 1 isoform 1	11:2784925-2785484	11	GeneID:3784	NT_009237.17
FBXO27	0.500475	0.793225	0.29275	F-box protein 27	19:44214012-44215404	19	GeneID:126433	NM_178820.3
UGT3A1	0.500164	0.807077	0.306912	UDP glycosyltransferase 3 family; polypeptide A1		5	GeneID:133688	NM_152404.2
F7	0.499908	0.59675	0.0968421	coagulation factor VII precursor; isoform a		13	GeneID:2155	NM_000131.2
GBP4	0.499684	0.746862	0.247178	guanylate binding protein 4		1	GeneID:115361	NM_052941.2
OTOP3	0.499664	0.898029	0.398365	otopetrin 3	17:70443189-70444298	17	GeneID:347741	NM_178233.1
ADRA2A	0.499551	0.975812	0.476261	alpha-2A-adrenergic receptor	10:112825811-112829349	10	GeneID:150	NM_000681.2
LOC124842	0.499306	0.730606	0.2313	hypothetical protein LOC124842	17:29930050-29933430	17	GeneID:124842	NM_207313.1
C1orf105	-0.499199	0.154696	0.653895	hypothetical protein LOC92346		1	GeneID:92346	NM_139240.2
GNAS	0.499197	0.858621	0.359423	guanine nucleotide binding protein; alpha stimulating activity polypeptide 1 isoform a	20:56847904-56850722	20	GeneID:2778	NT_011362.9
BATF2	0.498781	0.671948	0.173167	basic leucine zipper transcription factor; ATF-like 2		11	GeneID:116071	NM_138456.3
ANK3	-0.498688	0.343222	0.84191	ankyrin 3 isoform 2		10	GeneID:288	NM_001149.2
IL10RA	-0.498564	0.241359	0.739923	interleukin 10 receptor; alpha precursor	11:117361042-117361243	11	GeneID:3587	NM_001558.2
CTAG1B	0.498503	0.845969	0.347467	cancer/testis antigen 1B	X:153500328-153500793	X	GeneID:1485	NM_001327.1
HOXD13	0.497555	0.932265	0.43471	homeobox D13	2:176664597-176666676	2	GeneID:3239	NM_000523.2
RARB	-0.497322	0.12691	0.624232	retinoic acid receptor; beta isoform 1	3:25444208-25445101	3	GeneID:5915	NM_000965.2
CALCA	0.497285	0.88663	0.389344	calcitonin isoform CALCA preproprotein	11:14949913-14950639	11	GeneID:796	NM_001741.2
HOXD8	0.496595	0.90729	0.410695	homeobox D8	2:176701094-176703914	2	GeneID:3234	NM_019558.2
ZNF555	-0.496539	0.019388	0.515927	zinc finger protein 555	19:2790805-2794108	19	GeneID:148254	NM_152791.3
LHFPL2	0.495693	0.741847	0.246154	lipoma HMGIC fusion partner-like 2		5	GeneID:10184	NM_005779.1
SNX22	-0.495583	0.227483	0.723067	sorting nexin 22	15:62230536-62232047	15	GeneID:79856	NM_024798.2
CLEC1A	0.495338	0.708931	0.213592	C-type lectin-like receptor-1		12	GeneID:51267	NM_016511.2
NME5	0.495086	0.869325	0.37424	non-metastatic cells 5; protein expressed in (nucleoside-diphosphate kinase)	5:137502546-137502930	5	GeneID:8382	NM_003551.2
RDS	0.494984	0.75969	0.264706	retinal degeneration slow protein		6	GeneID:5961	NM_000322.2
FAM43B	0.49495	0.746338	0.251388	hypothetical protein LOC163933	1:20751294-20753336	1	GeneID:163933	NM_207334.1
NKX2-8	0.494878	0.982817	0.48794	NK2 transcription factor related; locus 8	14:36118956-36123512	14	GeneID:26257	NM_014360.2
HES6	0.494782	0.897309	0.402527	hairy and enhancer of split 6	2:238812329-238814755	2	GeneID:55502	NM_018645.3
DIRAS3	-0.494748	0.211991	0.706739	DIRAS family; GTP-binding RAS-like 3	1:68288302-68289231	1	GeneID:9077	NM_004675.2
CTSZ	0.49459	0.598263	0.103674	cathepsin Z preproprotein		20	GeneID:1522	NM_001336.2
ENTPD1	0.494386	0.758918	0.264531	ectonucleoside triphosphate diphosphohydrolase 1		10	GeneID:953	NM_001776.3
WNT7A	-0.493942	0.438196	0.932138	wingless-type MMTV integration site family; member 7A precursor	3:13894306-13897604	3	GeneID:7476	NM_004625.3
HOXD3	0.493338	0.54354	0.0502014	homeobox D3	2:176735581-176736379	2	GeneID:3232	NM_006898.4
SYT7	-0.493331	0.38326	0.876591	synaptotagmin VII	11:61104372-61105796	11	GeneID:9066	NM_004200.2
LAMA4	0.493249	0.532496	0.0392465	laminin; alpha 4 precursor		6	GeneID:3910	NM_002290.2
MGC33926	0.492779	0.981643	0.488864	hypothetical protein LOC130733	2:39745656-39747607	2	GeneID:130733	NM_152390.1
FAM80A	0.49253	0.650752	0.158222	family with sequence similarity 80; member A	1:42618464-42619662	1	GeneID:284716	NM_173642.1
TXNDC3	0.492225	0.761738	0.269512	NM23-H8	7:37855025-37855383	7	GeneID:51314	NM_016616.2
MATN3	0.491971	0.813852	0.321881	matrilin 3 precursor	2:20075437-20076271	2	GeneID:4148	NM_002381.3
KHDRBS3	0.49168	0.561983	0.0703023	KH domain containing; RNA binding; signal transduction associated 3	8:136538074-136539895	8	GeneID:10656	NM_006558.1
PTPRR	0.491594	0.638062	0.146468	protein tyrosine phosphatase; receptor type; R isoform 1 precursor	12:69600579-69600967	12	GeneID:5801	NM_002849.2
LOC51334	-0.491503	0.207112	0.698614	mesenchymal stem cell protein DSC54	5:119827576-119828657	5	GeneID:51334	NM_016644.1
KCNQ5	0.491467	0.933176	0.441709	potassium voltage-gated channel; KQT-like subfamily; member 5	6:73387430-73389940	6	GeneID:56479	NM_019842.2
RBP1	0.491405	0.980634	0.489229	retinol binding protein 1; cellular	3:140740275-140741996	3	GeneID:5947	NM_002899.2
FLJ14166	-0.491312	0.0262568	0.517569	hypothetical protein LOC79616	5:159671193-159672606	5	GeneID:79616	NM_024565.4
KLRD1	0.491205	0.676744	0.185539	killer cell lectin-like receptor subfamily D; member 1 isoform 1		12	GeneID:3824	NM_002262.2
EFHA2	0.49112	0.595964	0.104844	EF hand domain family; member A2	8:16928580-16929792	8	GeneID:286097	NM_181723.1
SOSTDC1	0.490975	0.728696	0.237721	cystine knot-containing secreted protein		7	GeneID:25928	NM_015464.1
K6IRS3	-0.490603	0.0743855	0.564989	keratin 6 irs3		12	GeneID:319101	NM_175068.2
LDB2	-0.490543	0.0641509	0.554694	LIM domain binding 2		4	GeneID:9079	NM_001290.2
LRFN3	0.490379	0.694444	0.204066	leucine rich repeat and fibronectin type III domain containing 3		19	GeneID:79414	NM_024509.1
FLJ20920	0.49022	0.72753	0.23731	hypothetical protein LOC80221	17:45858048-45858863	17	GeneID:80221	NM_025149.3
SPAG17	0.490035	0.599355	0.10932	projection protein PF6	1:118529229-118529779	1	GeneID:200162	NM_206996.1
FABP6	0.489994	0.898635	0.408641	gastrotropin		5	GeneID:2172	NM_001445.1
ZNF501	0.489846	0.809905	0.320059	zinc finger protein 501	3:44745791-44746449	3	GeneID:115560	NM_145044.1
GBP3	0.489816	0.647986	0.15817	guanylate binding protein 3		1	GeneID:2635	NM_018284.1
FAM47B	0.489748	0.722202	0.232453	hypothetical protein LOC170062	X:34870617-34871689	X	GeneID:170062	NM_152631.1
TNNI2	0.489673	0.677487	0.187814	troponin I; skeletal; fast		11	GeneID:7136	NM_003282.2
TMPRSS2	0.489491	0.588876	0.0993848	transmembrane protease; serine 2	21:41800494-41802606	21	GeneID:7113	NM_005656.2
TFAP2C	0.489377	0.91585	0.426473	transcription factor AP-2 gamma	20:54636751-54640473	20	GeneID:7022	NM_003222.3
FASLG	-0.488943	0.139062	0.628004	fas ligand		1	GeneID:356	NM_000639.1
MX1	0.488935	0.72804	0.239105	myxovirus resistance protein 1	21:41719669-41721099	21	GeneID:4599	NM_002462.2
SLC9A7	0.488697	0.749477	0.26078	solute carrier family 9; member 7	X:46502730-46504082	X	GeneID:84679	NM_032591.1
FGF20	0.488654	0.563345	0.0746914	fibroblast growth factor 20	8:16903149-16904126	8	GeneID:26281	NM_019851.1
HYAL4	0.488646	0.607306	0.118659	hyaluronoglucosaminidase 4		7	GeneID:23553	NM_012269.1
C17orf57	-0.48835	0.10355	0.5919	hypothetical protein LOC124989	17:42755731-42756524	17	GeneID:124989	NM_152347.3
CD38	0.487885	0.890254	0.402369	CD38 antigen	4:15389056-15389981	4	GeneID:952	NM_001775.2
COL23A1	0.487697	0.556083	0.0683866	collagen; type XXIII; alpha 1	5:177948771-177950632	5	GeneID:91522	NM_173465.2
PCDHB16	0.487663	0.573319	0.085656	protocadherin beta 16 precursor	5:140538951-140540089	5	GeneID:57717	NM_020957.1
LGALS3BP	0.487574	0.772598	0.285023	galectin 3 binding protein		17	GeneID:3959	NM_005567.2
HLA-DMA	0.48738	0.601441	0.114061	major histocompatibility complex; class II; DM alpha precursor		6	GeneID:3108	NM_006120.2
SPRR2A	-0.486259	0.102473	0.588732	small proline-rich protein 2A		1	GeneID:6700	NM_005988.2
PENK	0.485599	0.539216	0.0536169	proenkephalin	8:57520521-57522710	8	GeneID:5179	NM_006211.2
IL1R2	0.485405	0.683924	0.198518	interleukin 1 receptor; type II precursor	2:101974583-101974787	2	GeneID:7850	NM_004633.3
KLK10	0.485234	0.920017	0.434783	kallikrein 10 precursor	19:56213378-56214712	19	GeneID:5655	NM_002776.3
GPR61	0.485231	0.725389	0.240157	G protein-coupled receptor 61		1	GeneID:83873	NM_031936.3
KCNH3	0.485209	0.593599	0.10839	potassium voltage-gated channel; subfamily H (eag-related); member 3	12:48217728-48220053	12	GeneID:23416	NM_012284.1
ODF3L1	0.485088	0.613216	0.128128	outer dense fiber of sperm tails 3-like 1		15	GeneID:161753	NM_175881.2
JAM3	-0.485027	0.364468	0.849495	junctional adhesion molecule 3 precursor	11:133443878-133445066	11	GeneID:83700	NM_032801.3
IIP45	-0.48491	0.193888	0.678798	invasion inhibitory protein 45 isoform 2	1:12001113-12002629	1	GeneID:60672	NM_001025374.1
LHX9	0.484428	0.833958	0.34953	LIM homeobox 9 isoform 1	1:196146152-196148467	1	GeneID:56956	NM_020204.2
DYDC1	0.484363	0.528722	0.0443595	DPY30 domain containing 1	10:82106116-82107249	10	GeneID:143241	NM_138812.1
CDH6	0.484217	0.612789	0.128571	cadherin 6; type 2 preproprotein		5	GeneID:1004	NM_004932.2
TMEM61	0.484191	0.552147	0.0679561	transmembrane protein 61	1:55218421-55219773	1	GeneID:199964	NM_182532.1
C20orf135	0.483933	0.846828	0.362895	hypothetical protein LOC140701		20	GeneID:140701	NM_080622.2
SFTPC	0.483913	0.732329	0.248416	surfactant; pulmonary-associated protein C		8	GeneID:6440	NM_003018.2
HOXD4	0.48391	0.555391	0.0714807	homeobox D4	2:176723073-176723586	2	GeneID:3233	NM_014621.2
ALDH3A2	-0.483845	0.0263826	0.510227	aldehyde dehydrogenase 3A2 isoform 2	17:19491863-19493260	17	GeneID:224	NM_000382.2
RP3-473B4.1	0.483615	0.54313	0.0595153	hypothetical protein LOC159091	X:133768631-133769176	X	GeneID:159091	NM_138819.1
XKRX	0.483367	0.60297	0.119603	X Kell blood group precursor-related; X-linked	X:100070163-100071100	X	GeneID:402415	NM_212559.1
PABPC3	0.483037	0.68988	0.206843	poly(A) binding protein; cytoplasmic 3	13:24567943-24568646	13	GeneID:5042	NM_030979.2
CAMK4	0.482808	0.593055	0.110246	calcium/calmodulin-dependent protein kinase IV		5	GeneID:814	NM_001744.3
SMPD3	-0.482687	0.255754	0.738441	sphingomyelin phosphodiesterase 3; neutral membrane	16:67039271-67040730	16	GeneID:55512	NM_018667.2
ARHGAP26	0.482583	0.526677	0.0440945	GTPase regulator associated with the focal adhesion kinase pp125	5:142129339-142131285	5	GeneID:23092	NM_015071.2
C1orf65	-0.4825	0.405468	0.887968	hypothetical protein LOC164127	1:221633187-221633859	1	GeneID:164127	NM_152610.1
MARCKS	-0.48241	0.0640871	0.546497	myristoylated alanine-rich protein kinase C substrate	6:114284994-114288552	6	GeneID:4082	NM_002356.4
GALR3	0.482273	0.743812	0.261539	galanin receptor 3		22	GeneID:8484	NM_003614.1
PTF1A	0.482186	0.707254	0.225068	pancreas specific transcription factor; 1a	10:23519872-23522628	10	GeneID:256297	NM_178161.1
TP73	0.482076	0.793838	0.311762	tumor protein p73	1:3596889-3597535	1	GeneID:7161	NT_004321.17
C14orf93	0.482059	0.540131	0.0580714	hypothetical protein LOC60686		14	GeneID:60686	NM_021944.1
CD160	0.481752	0.783616	0.301863	CD160 antigen		1	GeneID:11126	NM_007053.2
P2RX7	0.481735	0.670968	0.189233	purinergic receptor P2X7 isoform a	12:120055197-120055400	12	GeneID:5027	NM_002562.4
ANKRD33	0.481327	0.845174	0.363847	ankyrin repeat domain 33	12:50567870-50568245	12	GeneID:341405	NM_182608.2
GDA	0.48129	0.95736	0.47607	guanine deaminase	9:73953959-73954858	9	GeneID:9615	NM_004293.2
SFRP4	0.4812	0.90116	0.419959	secreted frizzled-related protein 4	7:37922026-37923244	7	GeneID:6424	NT_007819.16
PAK1	0.481136	0.761905	0.280769	p21-activated kinase 1	11:76861704-76863329	11	GeneID:5058	NM_002576.3
HK3	0.481117	0.763945	0.282828	hexokinase 3		5	GeneID:3101	NM_002115.1
IRF6	0.480922	0.670034	0.189112	interferon regulatory factor 6	1:208045524-208046444	1	GeneID:3664	NM_006147.2
GRIN2A	0.480782	0.730607	0.249825	N-methyl-D-aspartate receptor subunit 2A precursor	16:10183716-10185105	16	GeneID:2903	NM_000833.2
SLAMF9	-0.480446	0.122884	0.603331	SLAM family member 9		1	GeneID:89886	NM_033438.1
KLK10	0.480127	0.89	0.409873	kallikrein 10 precursor	19:56213378-56214712	19	GeneID:5655	NT_011109.15
KIAA1822L	0.479834	0.693548	0.213714	hypothetical protein LOC79802		1	GeneID:79802	NM_024746.2
FHIT	-0.479825	0.159401	0.639225	fragile histidine triad gene	3:60337980-60338675	3	GeneID:2272	NT_022517.17
CCDC70	0.479769	0.840149	0.360379	hypothetical protein LOC83446		13	GeneID:83446	NM_031290.1
UPK3A	0.479653	0.919162	0.439509	uroplakin 3A precursor	22:44059213-44059803	22	GeneID:7380	NM_006953.2
TRIM63	0.479526	0.850177	0.37065	muscle specific ring finger protein 1		1	GeneID:84676	NM_032588.2
NDST4	0.479511	0.650761	0.17125	N-deacetylase/N-sulfotransferase (heparan glucosaminyl) 4		4	GeneID:64579	NM_022569.1
MASP2	0.479498	0.7344	0.254902	mannan-binding lectin serine protease 2 isoform 2 precursor		1	GeneID:10747	NM_139208.1
MAGEA1	0.47937	0.611458	0.132088	melanoma antigen family A; 1		X	GeneID:4100	NM_004988.3
MRPS33	0.479246	0.512384	0.0331374	mitochondrial ribosomal protein S33	7:140360926-140361518	7	GeneID:51650	NM_016071.2
KCNMB2	0.479083	0.737594	0.258511	calcium-activated potassium channel beta 2 subunit		3	GeneID:10242	NM_005832.3
MCF2L2	0.478965	0.650162	0.171197	Rho family guanine-nucleotide exchange factor	3:184627899-184630258	3	GeneID:23101	NM_015078.2
CA2	0.478913	0.918913	0.44	carbonic anhydrase II	8:86562612-86564342	8	GeneID:760	NM_000067.1
NLGN2	0.478842	0.779865	0.301023	neuroligin 2		17	GeneID:57555	NM_020795.2
KL	0.478715	0.744186	0.265471	klotho isoform a	13:32487803-32489516	13	GeneID:9365	NM_004795.2
EBI3	0.478469	0.636364	0.157895	Epstein-Barr virus induced gene 3 precursor		19	GeneID:10148	NM_005755.2
TBX20	0.478068	0.656087	0.178019	T-box transcription factor TBX20	7:35259380-35261286	7	GeneID:57057	NM_020417.1
ELOVL3	0.478017	0.701881	0.223865	elongation of very long chain fatty acids like 3	10:103976562-103976832	10	GeneID:83401	NM_152310.1
PTTG2	0.477776	0.787879	0.310102	pituitary tumor-transforming 2		4	GeneID:10744	NM_006607.1
NLGN1	0.477545	0.557604	0.0800582	neuroligin 1	3:174597793-174598799	3	GeneID:22871	NM_014932.2
NTSR2	0.477407	0.56839	0.0909835	neurotensin receptor 2	2:11726934-11728074	2	GeneID:23620	NM_012344.2
PCDH17	0.477347	0.83929	0.361944	protocadherin 17	13:57102883-57103241	13	GeneID:27253	NM_014459.2
CHRND	0.477345	0.573056	0.0957111	nicotinic acetylcholine receptor delta polypeptide precursor		2	GeneID:1144	NM_000751.1
TCBA1	0.477317	0.945287	0.46797	T-cell lymphoma breakpoint-associated target 1	6:124165723-124167166	6	GeneID:154215	NM_153355.2
COL15A1	0.477243	0.724657	0.247414	alpha 1 type XV collagen precursor	9:100745603-100747003	9	GeneID:1306	NM_001855.2
IL32	0.47708	0.868295	0.391215	interleukin 32 isoform B		16	GeneID:9235	NM_001012631.1
ODF3L1	0.476996	0.527921	0.0509247	outer dense fiber of sperm tails 3-like 1		15	GeneID:161753	NM_175881.2
SH2D1B	-0.476835	0.219291	0.696126	SH2 domain containing 1B		1	GeneID:117157	NM_053282.4
GRM6	0.476683	0.943693	0.46701	glutamate receptor; metabotropic 6 precursor	5:178353697-178355005	5	GeneID:2916	NM_000843.2
NCR1	0.476659	0.57172	0.0950613	natural cytotoxicity triggering receptor 1	19:60109192-60109425	19	GeneID:9437	NM_004829.3
KLHDC7A	-0.476561	0.174799	0.65136	hypothetical protein LOC127707		1	GeneID:127707	NM_152375.1
PPP2CA	0.476551	0.577857	0.101306	protein phosphatase 2; catalytic subunit; alpha isoform	5:133588938-133590703	5	GeneID:5515	NM_002715.2
ICOS	0.476542	0.707412	0.230871	inducible T-cell co-stimulator precursor		2	GeneID:29851	NM_012092.2
FLJ38159	0.476486	0.54108	0.0645933	hypothetical protein LOC220388	11:85074568-85074772	11	GeneID:220388	NM_152723.1
PTPNS1	0.476238	0.513099	0.0368609	protein tyrosine phosphatase; non-receptor type substrate 1 precursor	20:1822372-1824321	20	GeneID:140885	NM_080792.1
THEM5	0.476123	0.637389	0.161267	thioesterase superfamily member 5		1	GeneID:284486	NM_182578.1
DCC	0.475946	0.500585	0.0246389	deleted in colorectal carcinoma	18:48120150-48121583	18	GeneID:1630	NM_005215.1
PTGS2	-0.475705	0.0471792	0.522884	prostaglandin-endoperoxide synthase 2 precursor	1:184915751-184916808	1	GeneID:5743	NT_004487.18
IRXL1	0.475574	0.939904	0.46433	hypothetical protein LOC283078	10:28069904-28075974	10	GeneID:283078	NM_173576.1
CCDC48	0.475542	0.778551	0.303009	hypothetical protein LOC79825	3:130230544-130230763	3	GeneID:79825	NM_024768.1
HEBP1	0.47549	0.942787	0.467297	heme binding protein 1	12:13044082-13046575	12	GeneID:50865	NM_015987.3
FGF3	0.475408	0.970368	0.49496	fibroblast growth factor 3 precursor	11:69340815-69343887	11	GeneID:2248	NM_005247.2
PDGFRB	0.475266	0.823692	0.348425	platelet-derived growth factor receptor beta precursor	5:149515696-149515975	5	GeneID:5159	NM_002609.3
SPARC	0.475228	0.586675	0.111448	secreted protein; acidic; cysteine-rich (osteonectin)	5:151046409-151046704	5	GeneID:6678	NM_003118.2
CYB5A	-0.475121	0.206672	0.681793	cytochrome b-5 isoform 1	18:70108996-70110872	18	GeneID:1528	NM_148923.2
ISG20	0.475074	0.761948	0.286874	interferon stimulated gene 20kDa	15:86983615-86983821	15	GeneID:3669	NM_002201.4
UBE2U	0.475033	0.913808	0.438775	hypothetical protein LOC148581	1:64441719-64442197	1	GeneID:148581	NM_152489.1
C21orf121	0.474832	0.596801	0.121969	hypothetical protein LOC150142		21	GeneID:150142	NM_198078.1
PTPNS1	0.474778	0.543179	0.0684017	protein tyrosine phosphatase; non-receptor type substrate 1 precursor	20:1822372-1824321	20	GeneID:140885	NM_080792.1
KCNG3	-0.474406	0.420896	0.895303	potassium voltage-gated channel; subfamily G; member 3 isoform 1	2:42573131-42575803	2	GeneID:170850	NM_133329.4
MATK	0.474216	0.961273	0.487057	megakaryocyte-associated tyrosine kinase isoform b	19:3751859-3753013	19	GeneID:4145	NM_002378.2
FBP1	0.473923	0.768794	0.294872	fructose-1;6-bisphosphatase 1	9:96441069-96442403	9	GeneID:2203	NM_000507.2
TIP39	0.473353	0.806594	0.33324	tuberoinfundibular 39 residue protein precursor		19	GeneID:113091	NM_178449.2
CNTN6	-0.47326	0.137343	0.610603	contactin 6		3	GeneID:27255	NM_014461.2
ZNF615	0.472057	0.776665	0.304608	zinc finger protein 615	19:57202673-57204218	19	GeneID:284370	NM_198480.2
B3GALT7	0.471953	0.662763	0.19081	UDP-Gal:betaGal beta 1;3-galactosyltransferase polypeptide 7		19	GeneID:374907	NM_198540.2
FBP2	0.471799	0.720584	0.248785	fructose-1;6-bisphosphatase 2	9:96395689-96395929	9	GeneID:8789	NM_003837.2
CARD14	0.471703	0.860628	0.388925	caspase recruitment domain protein 14 isoform 1	17:75766640-75766949	17	GeneID:79092	NM_024110.2
OR2H1	-0.471473	0.152466	0.62394	olfactory receptor; family 2; subfamily H; member 1		6	GeneID:26716	NM_030883.3
FERD3L	0.471287	0.947352	0.476065	nephew of atonal 3	7:19150354-19151721	7	GeneID:222894	NM_152898.2
CCDC68	-0.471013	0.228235	0.699248	CTCL tumor antigen se57-1		18	GeneID:80323	NM_025214.1
PGM1	0.470885	0.823995	0.35311	phosphoglucomutase 1	1:63831517-63833235	1	GeneID:5236	NM_002633.2
ZNF266	-0.470835	0.238923	0.709758	zinc finger protein 266	19:9407736-9407952	19	GeneID:10781	NM_198058.1
GABRR1	0.470752	0.665706	0.194954	gamma-aminobutyric acid (GABA) receptor; rho 1		6	GeneID:2569	NM_002042.2
C1orf187	0.470721	0.753623	0.282902	chromosome 1 open reading frame 187	1:11673114-11675342	1	GeneID:374946	NM_198545.2
SMAD1	-0.470287	0.27336	0.743647	Sma- and Mad-related protein 1	4:146622033-146623559	4	GeneID:4086	NM_005900.2
DNASE1L3	0.470228	0.657502	0.187274	deoxyribonuclease I-like 3 precursor		3	GeneID:1776	NM_004944.2
ACTN3	0.470137	0.753831	0.283694	skeletal muscle specific actinin; alpha 3		11	GeneID:89	NM_001104.1
C1orf38	0.470087	0.742364	0.272277	basement membrane-induced gene		1	GeneID:9473	NM_004848.1
FAM71A	0.469713	0.750511	0.280798	hypothetical protein LOC149647	1:210864887-210865172	1	GeneID:149647	NM_153606.1
NRP2	-0.469612	0.0125158	0.482128	neuropilin 2 isoform 2 precursor	2:206254727-206255968	2	GeneID:8828	NM_003872.2
HEM1	0.469391	0.77386	0.304469	hematopoietic protein 1		12	GeneID:3071	NM_005337.2
DNALI1	0.469012	0.714612	0.2456	axonemal dynein light chain	1:37794865-37795447	1	GeneID:7802	NM_003462.3
WDR40B	0.46888	0.680083	0.211203	WD repeat domain 40B	X:125513074-125514769	X	GeneID:139170	NM_178470.3
PTPRG	0.468448	0.617647	0.149199	protein tyrosine phosphatase; receptor type; G precursor	3:61520637-61524141	3	GeneID:5793	NM_002841.2
FFAR2	0.468317	0.686282	0.217966	G protein-coupled receptor 43	19:40632541-40633082	19	GeneID:2867	NM_005306.1
KIAA1984	0.468161	0.905377	0.437216	hypothetical protein LOC84960	9:138813779-138815022	9	GeneID:84960	NM_032874.2
TPM2	0.467632	0.623707	0.156076	tropomyosin 2 (beta) isoform 1	9:35679597-35681328	9	GeneID:7169	NM_003289.3
BMPR1B	0.467571	0.9536	0.486029	bone morphogenetic protein receptor; type IB	4:95897672-95898871	4	GeneID:658	NM_001203.1
CAV3	0.466718	0.718425	0.251707	caveolin 3	3:8750552-8750774	3	GeneID:859	NM_001234.3
CPNE4	-0.46643	0.157116	0.623547	copine IV	3:133236061-133236984	3	GeneID:131034	NM_130808.1
EYA4	0.466283	0.873678	0.407394	eyes absent 4 isoform a	6:133603260-133605886	6	GeneID:2070	NM_004100.2
HOOK1	0.46613	0.754386	0.288256	hook homolog 1	1:60052486-60054017	1	GeneID:51361	NM_015888.3
ATP8B1	0.466044	0.731884	0.26584	ATPase; Class I; type 8B; member 1	18:53550846-53551198	18	GeneID:5205	NM_005603.2
CCNA1	0.465986	0.936606	0.47062	cyclin A1	13:35903373-35904811	13	GeneID:8900	NM_003914.2
AR	-0.465959	0.152185	0.618144	androgen receptor isoform 1
PSORS1C2	0.465899	0.902427	0.436528	SPR1 protein		6	GeneID:170680	NM_014069.1
FRMPD4	0.46572	0.654244	0.188525	PDZ domain containing 10	X:12065825-12067363	X	GeneID:9758	NM_014728.1
HOXC11	0.465233	0.920196	0.454963	homeo box C11	12:52652893-52656105	12	GeneID:3227	NM_014212.2
GRIA2	0.46499	0.744273	0.279283	glutamate receptor; ionotropic; AMPA 2	4:158360778-158361481	4	GeneID:2891	NM_000826.2
KDR	0.464919	0.933385	0.468465	kinase insert domain receptor (a type III receptor tyrosine kinase)	4:55685503-55687091	4	GeneID:3791	NM_002253.1
PUNC	0.46491	0.80206	0.33715	putative neuronal cell adhesion molecule		15	GeneID:9543	NM_004884.2
CALCA	0.46449	0.849926	0.385436	calcitonin isoform CALCA preproprotein	11:14949913-14950639	11	GeneID:796	NM_001741.2
CCDC42	0.464395	0.896397	0.432002	hypothetical protein LOC146849		17	GeneID:146849	NM_144681.1
EXTL1	0.464313	0.678725	0.214411	exostoses (multiple)-like 1		1	GeneID:2134	NM_004455.1
CHRNB4	0.464198	0.913988	0.44979	cholinergic receptor; nicotinic; beta polypeptide 4		15	GeneID:1143	NM_000750.2
NNMT	0.464122	0.605263	0.141141	nicotinamide N-methyltransferase		11	GeneID:4837	NM_006169.2
SQRDL	0.463738	0.857276	0.393538	sulfide dehydrogenase like	15:43714097-43715150	15	GeneID:58472	NM_021199.2
CYP3A5	0.463653	0.572015	0.108361	cytochrome P450; family 3; subfamily A; polypeptide 5		7	GeneID:1577	NM_000777.2
COX4I2	0.463491	0.680102	0.216612	cytochrome c oxidase subunit IV isoform 2	20:29689164-29689621	20	GeneID:84701	NM_032609.2
PECAM1	0.463437	0.78449	0.321053	platelet/endothelial cell adhesion molecule (CD31 antigen)	17:59817605-59817882	17	GeneID:5175	NM_000442.2
PAEP	-0.463225	0.41832	0.881545	glycodelin precursor		9	GeneID:5047	NM_001018049.1
GPR45	0.463046	0.790151	0.327105	G protein-coupled receptor 45		2	GeneID:11250	NM_007227.3
KCNK12	0.463035	0.641172	0.178136	potassium channel; subfamily K; member 12	2:47650137-47652828	2	GeneID:56660	NM_022055.1
CLCA2	-0.462969	0.10846	0.571429	calcium activated chloride channel 2		1	GeneID:9635	NM_006536.4
PUNC	0.462963	0.821016	0.358053	putative neuronal cell adhesion molecule	15:63458733-63459108	15	GeneID:9543	NM_004884.2
C12orf34	0.462955	0.841114	0.37816	hypothetical protein LOC84915		12	GeneID:84915	NM_032829.1
SBP1	0.462799	0.822817	0.360018	HBV pre-s2 binding protein 1		19	GeneID:90198	NM_178121.2
EVC2	0.462753	0.566022	0.103269	limbin	4:5760472-5761703	4	GeneID:132884	NM_147127.2
ITGAD	0.462473	0.563928	0.101456	integrin; alpha D precursor		16	GeneID:3681	NM_005353.2
GLT8D2	0.462432	0.546573	0.0841408	glycosyltransferase 8 domain containing 2	12:102967702-102968295	12	GeneID:83468	NM_031302.2
STS	-0.462365	0.197425	0.65979	steryl-sulfatase precursor		X	GeneID:412	NM_000351.3
AANAT	0.46235	0.951546	0.489196	arylalkylamine N-acetyltransferase		17	GeneID:15	NM_001088.1
KCNF1	0.462311	0.829778	0.367467	potassium voltage-gated channel; subfamily F; member 1	2:10969180-10971454	2	GeneID:3754	NM_002236.4
KIAA1913	-0.462309	0.0628515	0.52516	KIAA1913		6	GeneID:114801	NM_052913.2
EGFL6	0.46224	0.794575	0.332336	epidermal growth factor-like protein 6 precursor	X:13497407-13498297	X	GeneID:25975	NM_015507.2
EMX2	0.461995	0.53756	0.075565	empty spiracles homolog 2	10:119290824-119292327	10	GeneID:2018	NM_004098.2
UBE1L	0.461528	0.628195	0.166667	ubiquitin-activating enzyme E1-like		3	GeneID:7318	NM_003335.2
C15orf32	-0.461494	0.101253	0.562747	hypothetical protein LOC145858		15	GeneID:145858	NM_153040.1
CXCL14	0.461387	0.48351	0.0221239	small inducible cytokine B14 precursor	5:134941909-134943025	5	GeneID:9547	NM_004887.3
ATP12A	0.461376	0.849854	0.388478	ATPase; H+/K+ transporting; nongastric; alpha polypeptide	13:24152249-24153371	13	GeneID:479	NM_001676.3
ITGB1BP2	0.461327	0.808404	0.347077	melusin		X	GeneID:26548	NM_012278.1
FMO4	0.461301	0.722823	0.261522	flavin containing monooxygenase 4		1	GeneID:2329	NM_002022.1
FHIT	0.461274	0.477706	0.0164321	fragile histidine triad gene	3:61211519-61212421	3	GeneID:2272	NM_002012.1
ZNF502	0.461261	0.689886	0.228625	zinc finger protein 502	3:44728914-44729537	3	GeneID:91392	NM_033210.3
PHACS	0.461186	0.6313	0.170114	1-aminocyclopropane-1-carboxylate synthase	11:44043994-44044937	11	GeneID:84680	NM_032592.1
RTN1	0.461012	0.523042	0.0620301	reticulon 1 isoform A	14:59406238-59407558	14	GeneID:6252	NM_021136.2
FUT5	0.460979	0.691417	0.230438	fucosyltransferase 5		19	GeneID:2527	NM_002034.2
HSPB8	0.460963	0.512	0.0510367	heat shock 27kDa protein 8		12	GeneID:26353	NM_014365.2
MGC26816	0.460887	0.945615	0.484728	hypothetical protein LOC164684	22:40724449-40725364	22	GeneID:164684	NM_152613.1
C16orf50	0.460643	0.743976	0.283333	chromosome 16 open reading frame 50		16	GeneID:84229	NM_032269.3
LOC124220	0.460631	0.907541	0.446911	hypothetical protein LOC124220		16	GeneID:124220	NM_145252.1
MAGEL2	0.460427	0.870164	0.409737	MAGE-like protein 2		15	GeneID:54551	NM_019066.2
SMPDL3B	0.460362	0.732841	0.27248	acid sphingomyelinase-like phosphodiesterase 3B isoform 1		1	GeneID:27293	NM_014474.2
SLC2A10	0.460235	0.745949	0.285714	solute carrier family 2 member 10	20:44771144-44772430	20	GeneID:81031	NM_030777.3
DNALI1	0.4602	0.661648	0.201448	axonemal dynein light chain	1:37794865-37795447	1	GeneID:7802	NM_003462.3
FABP5	0.460045	0.651252	0.191207	fatty acid binding protein 5 (psoriasis-associated)	8:82354745-82356292	8	GeneID:2171	NM_001444.1
TNFRSF25	0.460005	0.721056	0.26105	tumor necrosis factor receptor superfamily; member 25 isoform 2 precursor	1:6448532-6449318	1	GeneID:8718	NM_003790.2
MGLL	0.459606	0.843742	0.384136	monoglyceride lipase isoform 1	3:129023934-129025236	3	GeneID:11343	NM_007283.5
SULT4A1	0.459602	0.778025	0.318423	sulfotransferase family 4A; member 1 isoform a	22:42589149-42590724	22	GeneID:25830	NM_014351.2
C6orf15	0.45955	0.598745	0.139195	STG protein		6	GeneID:29113	NM_014070.1
GNAT2	0.459179	0.827631	0.368452	guanine nucleotide binding protein; alpha transducing activity polypeptide 2		1	GeneID:2780	NM_005272.2
PHLDA2	0.45907	0.546711	0.0876409	pleckstrin homology-like domain family A member 2		11	GeneID:7262	NM_003311.3
FAM9C	-0.45906	0.364217	0.823277	family with sequence similarity 9; member C	X:12972541-12972795	X	GeneID:171484	NM_174901.3
CPNE6	0.458857	0.77559	0.316734	copine 6		14	GeneID:9362	NM_006032.2
ITPKB	0.458742	0.938469	0.479727	1D-myo-inositol-trisphosphate 3-kinase B	1:224991084-224993760	1	GeneID:3707	NM_002221.2
GPR119	0.458405	0.706627	0.248221	G-protein coupled receptor 2		X	GeneID:139760	NM_178471.1
TUBB2B	0.458222	0.496591	0.0383697	tubulin; beta polypeptide paralog	6:3171849-3175236	6	GeneID:347733	NM_178012.3
DBC1	0.458169	0.572119	0.11395	deleted in bladder cancer 1	9:121170560-121172234	9	GeneID:1620	NM_014618.1
CCR8	-0.458145	0.29722	0.755365	chemokine (C-C motif) receptor 8		3	GeneID:1237	NM_005201.2
SMPD3	-0.45768	0.0102994	0.467979	sphingomyelin phosphodiesterase 3; neutral membrane	16:67039271-67040730	16	GeneID:55512	NM_018667.2
IL1RN	0.457525	0.510053	0.0525284	interleukin 1 receptor antagonist isoform 3		2	GeneID:3557	NM_000577.3
TCEB3B	0.457403	0.899062	0.441659	elongin A2	18:42814915-42816200	18	GeneID:51224	NM_016427.2
UNC5C	0.457104	0.714195	0.257091	unc5C	4:96687918-96690266	4	GeneID:8633	NM_003728.2
SFTPB	0.457075	0.541862	0.0847865	surfactant; pulmonary-associated protein B		2	GeneID:6439	NM_000542.2
RNF113B	0.457065	0.77766	0.320595	ring finger protein 113B	13:97626465-97627827	13	GeneID:140432	NM_178861.3
MGC46496	-0.456813	0.0790663	0.53588	hypothetical protein LOC285555	4:99283262-99283992	4	GeneID:285555	NM_174952.1
FAM3B	0.456764	0.495002	0.0382381	family with sequence similarity 3; member B isoform a	21:41610281-41611298	21	GeneID:54097	NM_058186.3
PTPRO	0.456606	0.977577	0.520972	receptor-type protein tyrosine phosphatase O isoform b precursor	12:15366460-15367398	12	GeneID:5800	NM_002848.2
ST8SIA5	0.456566	0.815013	0.358447	ST8 alpha-N-acetyl-neuraminide alpha-2;8-sialyltransferase 5	18:42589800-42592268	18	GeneID:29906	NM_013305.3
MUC3B	0.45651	0.838218	0.381707	mucin 3B		7	GeneID:57876	XM_168578.6
LRFN3	-0.456131	0.114978	0.57111	leucine rich repeat and fibronectin type III domain containing 3	19:41118890-41119655	19	GeneID:79414	NM_024509.1
HOXD10	0.455877	0.784084	0.328207	homeo box D10	2:176688866-176689812	2	GeneID:3236	NM_002148.2
ZNF544	0.455828	0.667311	0.211483	zinc finger protein 544		19	GeneID:27300	NM_014480.1
PIP5KL1	0.455723	0.626834	0.171111	phosphatidylinositol-4-phosphate 5-kinase-like 1	9:129728977-129729967	9	GeneID:138429	NM_173492.1
FLJ13236	0.45515	0.759767	0.304617	hypothetical protein FLJ13236		12	GeneID:79962	NM_024902.2
C8A	-0.455086	0.102128	0.557214	complement component 8; alpha polypeptide precursor		1	GeneID:731	NM_000562.1
LYST	0.455026	0.547425	0.0923994	lysosomal trafficking regulator isoform 1		1	GeneID:1130	NM_000081.2
C3orf52	0.454983	0.513891	0.0589083	TPA-induced transmembrane protein	3:113287406-113288434	3	GeneID:79669	NM_024616.1
MGC39715	0.454944	0.668721	0.213777	hypothetical protein LOC169166	8:101730366-101731326	8	GeneID:169166	NM_152628.2
PTGER1	0.454874	0.577025	0.12215	prostaglandin E receptor 1; subtype EP1		19	GeneID:5731	NM_000955.2
CNFN	0.454493	0.550647	0.0961538	cornifelin	19:47586067-47586328	19	GeneID:84518	NM_032488.2
NEF3	0.454477	0.844156	0.389679	neurofilament 3 (150kDa medium)	8:24826692-24829288	8	GeneID:4741	NM_005382.1
SLURP1	0.454346	0.854839	0.400492	ARS component B precursor		8	GeneID:57152	NM_020427.2
DENND2C	0.454091	0.626202	0.172111	DENN/MADD domain containing 2C	1:115013625-115014939	1	GeneID:163259	NM_198459.2
PIPOX	0.454071	0.682689	0.228618	L-pipecolic acid oxidase		17	GeneID:51268	NM_016518.2
TNFSF18	-0.453896	0.173878	0.627774	tumor necrosis factor (ligand) superfamily; member 18		1	GeneID:8995	NM_005092.2
ATRX	0.453796	0.561506	0.10771	transcriptional regulator ATRX isoform 2	X:76927546-76928576	X	GeneID:546	NM_138270.1
ST6GALNAC5	-0.453315	0.389053	0.842369	sialyltransferase 7E	1:77105545-77107361	1	GeneID:81849	NM_030965.1
RELN	-0.453301	0.0808625	0.534163	reelin isoform a	7:103416429-103418531	7	GeneID:5649	NM_005045.2
NGFB	0.453229	0.494067	0.0408376	nerve growth factor; beta polypeptide precursor	1:115681518-115682942	1	GeneID:4803	NM_002506.2
GPR12	0.453167	0.784478	0.331312	G protein-coupled receptor 12	13:26231757-26233351	13	GeneID:2835	NM_005288.1
MGC72075	0.452984	0.739464	0.286479	hypothetical protein LOC340277	7:23685962-23687263	7	GeneID:340277	NM_199136.1
TINP1	-0.452863	0.0678112	0.520675	TGF beta-inducible nuclear protein 1	5:74097254-74097960	5	GeneID:10412	NM_014886.2
GCM1	0.452806	0.564159	0.111354	glial cells missing homolog a		6	GeneID:8521	NM_003643.2
POLR3C	0.452692	0.628318	0.175626	polymerase (RNA) III (DNA directed) polypeptide C (62kD)	1:144321844-144323035	1	GeneID:10623	NM_006468.5
ESRRG	0.452365	0.564103	0.111738	estrogen-related receptor gamma isoform 2	1:215329434-215330336	1	GeneID:2104	NM_206594.1
SH2D3A	0.452041	0.860821	0.408781	SH2 domain containing 3A	19:6718910-6719312	19	GeneID:10045	NM_005490.1
H2BFS	0.451989	0.610649	0.15866	H2B histone family; member S	21:43809403-43810034	21	GeneID:54145	NM_017445.1
GSDML	0.451498	0.813489	0.361991	hypothetical protein LOC55876		17	GeneID:55876	NM_018530.1
MGC33486	0.451294	0.704157	0.252862	hypothetical protein LOC256472	11:65815542-65816574	11	GeneID:256472	NM_153266.2
KLK10	0.451235	0.519327	0.068092	kallikrein 10 precursor	19:56211831-56213022	19	GeneID:5655	NT_011109.15
NGB	0.451182	0.927429	0.476246	neuroglobin	14:76806342-76807583	14	GeneID:58157	NM_021257.3
H1T2	-0.451174	0.391971	0.843145	histone H1 variant	12:47009414-47010208	12	GeneID:341567	NM_181788.1
SYT2	0.451127	0.723491	0.272363	synaptotagmin II	1:200947087-200947293	1	GeneID:127833	NM_177402.3
RAB15	0.450908	0.691871	0.240964	Ras-related protein Rab-15		14	GeneID:376267	NM_198686.1
PODN	0.450587	0.854829	0.404242	podocan	1:53299992-53301730	1	GeneID:127435	NM_153703.3
FHIT	0.450544	0.499046	0.0485024	fragile histidine triad gene	3:61211519-61212421	3	GeneID:2272	NT_022517.17
TFCP2L1	0.450486	0.521428	0.0709416	LBP-9	2:121758358-121759861	2	GeneID:29842	NM_014553.1
FCER2	0.450342	0.562693	0.11235	Fc fragment of IgE; low affinity II; receptor for (CD23A)		19	GeneID:2208	NM_002002.3
RALGPS1	0.450342	0.529066	0.0787245	Ral GEF with PH domain and SH3 binding motif 1	9:128716370-128717966	9	GeneID:9649	NM_014636.1
SLC2A7	0.450315	0.671679	0.221364	intestinal facilitative glucose transporter 7		1	GeneID:155184	NM_207420.1
PMCHL1	-0.449982	0.0803213	0.530303	pro-melanin-concentrating hormone-like 1		5	GeneID:5369	NM_031887.2
LOC124220	0.449963	0.556213	0.10625	hypothetical protein LOC124220		16	GeneID:124220	NM_145252.1
HRC	0.449784	0.550661	0.100877	histidine-rich calcium-binding protein precursor		19	GeneID:3270	NM_002152.2
FLJ46831	0.449765	0.959187	0.509422	forkhead box I2	10:129424072-129426344	10	GeneID:399823	NM_207426.1
SPO11	0.449539	0.871178	0.421639	meiotic recombination protein SPO11 isoform a	20:55337919-55338432	20	GeneID:23626	NM_012444.2
HSPA2	0.449539	0.815818	0.366279	heat shock 70kDa protein 2	14:64075878-64079365	14	GeneID:3306	NT_026437.11
SNPH	0.449518	0.551288	0.10177	syntaphilin		20	GeneID:9751	NM_014723.2
RASSF6	0.449462	0.6	0.150538	Ras association (RalGDS/AF-6) domain family 6 isoform b		4	GeneID:166824	NM_201431.1
LALBA	-0.449439	0.105448	0.554887	lactalbumin; alpha- precursor		12	GeneID:3906	NM_002289.2
ZIM2	0.449194	0.589128	0.139934	zinc finger; imprinted 2	19:61998334-61999073	19	GeneID:23619	NT_011109.15
AQP10	0.449095	0.788833	0.339738	aquaporin 10		1	GeneID:89872	NM_080429.2
SLC45A3	0.448991	0.660377	0.211386	prostein	1:203915418-203916762	1	GeneID:85414	NM_033102.1
SLC1A6	0.448927	0.814373	0.365446	solute carrier family 1 (high affinity aspartate/glutamate transporter); member 6	19:14944390-14944752	19	GeneID:6511	NM_005071.1
GREB1	0.448889	0.776606	0.327717	GREB1 protein isoform a		2	GeneID:9687	NM_014668.2
GRP	0.448543	0.587327	0.138783	gastrin-releasing peptide isoform 1 preproprotein	18:55037964-55038946	18	GeneID:2922	NM_002091.3
MT1E	0.448242	0.599345	0.151103	metallothionein 1E	16:55216013-55217311	16	GeneID:4493	NM_175617.2
TSSK1	0.448228	0.502706	0.0544778	testis-specific serine kinase 1	5:112797543-112798488	5	GeneID:83942	NM_032028.2
P2RX1	0.448177	0.673125	0.224948	purinergic receptor P2X1		17	GeneID:5023	NM_002558.2
TOM1L1	0.448106	0.549127	0.10102	target of myb1-like 1	17:50332762-50333678	17	GeneID:10040	NM_005486.1
EYA4	0.448051	0.820446	0.372394	eyes absent 4 isoform a	6:133603260-133605886	6	GeneID:2070	NM_004100.2
CAPN9	0.447875	0.759694	0.311818	calpain 9 isoform 1		1	GeneID:10753	NM_006615.2
MGC62100	0.447749	0.725398	0.277648	hypothetical protein LOC388536	19:42020551-42021716	19	GeneID:388536	NM_206894.1
SPON1	0.447697	0.682077	0.234379	spondin 1; extracellular matrix protein	11:13940272-13941720	11	GeneID:10418	NM_006108.1
ADAM2	0.447665	0.812601	0.364936	ADAM metallopeptidase domain 2 proprotein	8:39814758-39815055	8	GeneID:2515	NM_001464.3
ZNF541	0.447598	0.843686	0.396088	zinc finger protein 541	19:52739817-52741134	19	GeneID:84215	NM_032255.1
LHX5	0.447361	0.614958	0.167598	LIM homeobox protein 5	12:112393114-112395188	12	GeneID:64211	NM_022363.2
TLE4	-0.44735	0.0292733	0.476623	transducin-like enhancer protein 4	9:81374803-81376782	9	GeneID:7091	NM_007005.3
IL2	-0.447228	0.187692	0.634921	interleukin 2 precursor		4	GeneID:3558	NM_000586.2
DNMT3B	0.447215	0.586578	0.139363	DNA cytosine-5 methyltransferase 3 beta isoform 1		20	GeneID:1789	NM_006892.3
AIRE	0.447179	0.510923	0.0637433	autoimmune regulator AIRE isoform 1	21:44529970-44530564	21	GeneID:326	NM_000383.1
ZNF227	0.44708	0.632619	0.185539	zinc finger protein 227	19:49408289-49408872	19	GeneID:7770	NM_182490.1
SFRP5	0.447054	0.670094	0.223039	secreted frizzled-related protein 5	10:99520826-99522150	10	GeneID:6425	NT_030059.12
SEMA6B	0.446852	0.697581	0.250729	semaphorin 6B isoform 1 precursor	19:4510691-4510902	19	GeneID:10501	NM_020241.2
CHCHD6	0.446317	0.781565	0.335248	coiled-coil-helix-coiled-coil-helix domain containing 6	3:127905201-127906775	3	GeneID:84303	NM_032343.1
GRM2	0.446258	0.551456	0.105198	glutamate receptor; metabotropic 2 precursor		3	GeneID:2912	NM_000839.2
CNGA1	0.446173	0.566863	0.12069	cyclic nucleotide gated channel alpha 1	4:47650682-47650965	4	GeneID:1259	NM_000087.2
ADAM11	0.446149	0.763233	0.317084	ADAM metallopeptidase domain 11 preproprotein	17:40191182-40192471	17	GeneID:4185	NM_002390.3
FKBP10	0.446087	0.927804	0.481717	FK506 binding protein 10; 65 kDa		17	GeneID:60681	NM_021939.2
FLJ10847	0.446072	0.526958	0.080886	hypothetical protein LOC55244	17:19377299-19379267	17	GeneID:55244	NM_018242.2
MAG	0.445934	0.639307	0.193373	myelin associated glycoprotein isoform a precursor		19	GeneID:4099	NM_002361.2
CRISPLD2	0.445796	0.769651	0.323854	cysteine-rich secretory protein LCCL domain containing 2	16:83410061-83411399	16	GeneID:83716	NM_031476.1
GAS2	-0.445736	0.14	0.585736	growth arrest-specific 2		11	GeneID:2620	NM_177553.1
EFCBP2	0.445575	0.735457	0.289882	neuronal calcium-binding protein 2	16:82558607-82560544	16	GeneID:54550	NM_019065.2
B3GNT3	0.445426	0.66127	0.215844	beta-1;3-N-acetylglucosaminyltransferase bGnT-3	19:17766328-17766726	19	GeneID:10331	NM_014256.2
OSBPL7	0.445307	0.699599	0.254293	oxysterol-binding protein-like protein 7		17	GeneID:114881	NM_145798.2
PSCDBP	0.445208	0.639216	0.194007	pleckstrin homology; Sec7 and coiled-coil domains; binding protein	2:158008582-158008784	2	GeneID:9595	NM_004288.3
CLDN19	0.444562	0.871801	0.427239	claudin 19		1	GeneID:149461	NM_148960.1
KRT19	0.444289	0.481833	0.0375444	keratin 19	17:36937180-36938240	17	GeneID:3880	NM_002276.3
CACNA2D2	0.444244	0.770571	0.326327	calcium channel; voltage-dependent; alpha 2/delta subunit 2 isoform a	3:50515139-50516486	3	GeneID:9254	NM_001005505.1
D4S234E	0.444235	0.876945	0.43271	brain neuron cytoplasmic protein 1	4:4438335-4440755	4	GeneID:27065	NM_014392.2
GPC2	0.443686	0.880367	0.436681	glypican 2	7:99612634-99613884	7	GeneID:221914	NM_152742.1
SP8	0.443517	0.633748	0.19023	Sp8 transcription factor isoform 1	7:20792505-20793712	7	GeneID:221833	NM_182700.2
CMTM8	0.443387	0.952194	0.508806	CKLF-like MARVEL transmembrane domain containing 8	3:32254265-32255884	3	GeneID:152189	NM_178868.3
TNFRSF9	0.443181	0.602901	0.15972	tumor necrosis factor receptor superfamily; member 9 precursor	1:7924874-7925465	1	GeneID:3604	NM_001561.4
FOXJ1	0.442907	0.784623	0.341716	forkhead box J1	17:71647419-71649480	17	GeneID:2302	NM_001454.2
ABO	-0.442738	0.026187	0.468925	ABO blood group (transferase A; alpha 1-3-N-acetylgalactosaminyltransferase; transferase B; alpha 1-3-galactosyltransferase)	9:135139643-135141715	9	GeneID:28	NM_020469.2
ARHGEF9	-0.4427	0.116667	0.559367	Cdc42 guanine exchange factor 9	X:62891021-62892044	X	GeneID:23229	NM_015185.1
LIF	0.442612	0.535225	0.092613	leukemia inhibitory factor (cholinergic differentiation factor)	22:28972079-28972835	22	GeneID:3976	NM_002309.2
PTPNS1	-0.442601	0.0552687	0.49787	protein tyrosine phosphatase; non-receptor type substrate 1 precursor	20:1822372-1824321	20	GeneID:140885	NM_080792.1
LIFR	-0.442529	0.106719	0.549249	leukemia inhibitory factor receptor precursor	5:38631543-38631985	5	GeneID:3977	NM_002310.3
GPR171	0.44249	0.657801	0.215311	G protein-coupled receptor 171		3	GeneID:29909	NM_013308.2
STK32C	0.442344	0.552758	0.110413	serine/threonine kinase 32C	10:133970400-133972595	10	GeneID:282974	NM_173575.2
CX3CL1	0.442299	0.542031	0.0997323	chemokine (C-X3-C motif) ligand 1		16	GeneID:6376	NM_002996.3
KIAA1804	0.442276	0.6	0.157724	mixed lineage kinase 4	1:231529252-231531281	1	GeneID:84451	NM_032435.1
LOC346673	0.442179	0.527668	0.0854893	STRA8		7	GeneID:346673	NM_182489.1
TFAP2A	0.442159	0.906189	0.46403	transcription factor AP-2 alpha isoform a	6:10519201-10524183	6	GeneID:7020	NM_003220.1
FGF17	0.44213	0.873857	0.431727	fibroblast growth factor 17 precursor		8	GeneID:8822	NM_003867.2
PRKAG3	0.441854	0.49875	0.0568965	AMP-activated protein kinase; non-catalytic gamma-3 subunit	2:219404498-219404730	2	GeneID:53632	NM_017431.2
BCOR	-0.441821	0.0400829	0.481903	BCL-6 interacting corepressor isoform 2	X:39846458-39847599	X	GeneID:54880	NM_020926.2
SETD4	0.441793	0.685976	0.244182	hypothetical protein LOC54093 isoform a	21:36373521-36373724	21	GeneID:54093	NM_017438.2
GUCY1B2	0.441773	0.556011	0.114238	guanylate cyclase 1; soluble; beta 2	13:50538899-50539111	13	GeneID:2974	NM_004129.2
CNTFR	0.441716	0.662122	0.220406	ciliary neurotrophic factor receptor preproprotein	9:34581146-34582071	9	GeneID:1271	NM_001842.3
SERPINB5	0.441709	0.616418	0.174709	serine (or cysteine) proteinase inhibitor; clade B (ovalbumin); member 5	18:59308015-59308744	18	GeneID:5268	NT_025028.13
RND2	0.441706	0.566706	0.125	Rho family GTPase 2	17:38429704-38431262	17	GeneID:8153	NM_005440.3
NDUFB8	-0.441698	0.103757	0.545455	NADH dehydrogenase (ubiquinone) 1 beta subcomplex; 8; 19kDa	10:102278990-102279859	10	GeneID:4714	NM_005004.2
CT45-2	-0.441622	0.391304	0.832926	cancer/testis antigen CT45	X:134764378-134764659	X	GeneID:158852	NM_152582.3
ATP10A	0.441078	0.793328	0.352251	ATPase; Class V; type 10A	15:23658498-23660531	15	GeneID:57194	NT_026446.13
TRIM29	-0.44102	0.417017	0.858038	tripartite motif protein TRIM29 isoform beta	11:119513136-119513923	11	GeneID:23650	NM_058193.1
RNF2	0.441	0.838129	0.397129	ring finger protein 2	1:183280756-183282259	1	GeneID:6045	NM_007212.3
KIAA0157	-0.440785	0.160614	0.601399	hypothetical protein LOC23172	10:126479229-126481070	10	GeneID:23172	NM_032182.2
UNC5CL	0.440701	0.655738	0.215036	unc-5 homolog C-like		6	GeneID:222643	NM_173561.1
BCMO1	0.440546	0.575573	0.135027	beta-carotene 15; 15prime-monooxygenase 1		16	GeneID:53630	NM_017429.2
LCTL	0.440529	0.641587	0.201058	likely ortholog of mouse klotho lactase-phlorizin hydrolase related protein		15	GeneID:197021	NM_207338.1
ANAPC4	0.440493	0.586399	0.145906	anaphase-promoting complex subunit 4	4:24987028-24988557	4	GeneID:29945	NM_013367.2
C16orf52	0.440359	0.469559	0.0292006	hypothetical protein LOC146174	16:21926084-21927740	16	GeneID:146174	NM_173501.1
KIF25	0.440091	0.617923	0.177832	kinesin family member 25 isoform 1		6	GeneID:3834	NM_030615.1
MS4A5	0.439942	0.667665	0.227723	membrane-spanning 4-domains; subfamily A; member 5	11:59953192-59953412	11	GeneID:64232	NM_023945.2
HCLS1	0.439677	0.699048	0.25937	hematopoietic cell-specific Lyn substrate 1	3:122862350-122862567	3	GeneID:3059	NM_005335.3
CACNG6	0.43967	0.483067	0.0433971	voltage-dependent calcium channel gamma-6 subunit isoform a	19:59187727-59188484	19	GeneID:59285	NM_145814.1
SOX11	0.439509	0.966397	0.526888	SRY-box 11	2:5748447-5751811	2	GeneID:6664	NM_003108.3
SLC28A1	0.439415	0.730486	0.291071	solute carrier family 28 (sodium-coupled nucleoside transporter); member 1 isoform 1		15	GeneID:9154	NM_004213.3
XBP1	0.439316	0.616667	0.17735	X-box binding protein 1	22:27527316-27527912	22	GeneID:7494	NM_005080.2
HRG	0.438672	0.568376	0.129704	histidine-rich glycoprotein precursor		3	GeneID:3273	NM_000412.2
CHODL	0.438589	0.636364	0.197775	chondrolectin precursor	21:18538786-18539779	21	GeneID:140578	NM_024944.2
ZDHHC24	0.438581	0.483113	0.044531	zinc finger; DHHC domain containing 24	11:66069591-66071241	11	GeneID:254359	NM_207340.1
LOC348174	0.438557	0.675589	0.237032	secretory protein LOC348174	16:68541746-68541976	16	GeneID:348174	NM_182619.1
MATN4	0.438438	0.699482	0.261044	matrilin 4 isoform 1 precursor	20:43366148-43367134	20	GeneID:8785	NM_003833.2
DMRT2	0.438427	0.566351	0.127924	doublesex and mab-3 related transcription factor 2 isoform 1	9:1041412-1043248	9	GeneID:10655	NM_006557.3
YBX2	0.438427	0.781044	0.342617	germ cell specific Y-box binding protein	17:7138064-7140888	17	GeneID:51087	NM_015982.1
CNFN	0.438319	0.64	0.201681	cornifelin	19:47586067-47586328	19	GeneID:84518	NM_032488.2
BCNP1	0.438284	0.936503	0.498219	B-cell novel protein 1		19	GeneID:199786	NM_173544.2
FLJ42986	0.438239	0.617956	0.179718	hypothetical protein LOC389012		2	GeneID:389012	NM_207403.1
LMOD1	0.437988	0.894723	0.456735	leiomodin 1 (smooth muscle)	1:200181857-200182103	1	GeneID:25802	NM_012134.1
LEFTY2	0.437955	0.762203	0.324248	endometrial bleeding associated factor preproprotein		1	GeneID:7044	NM_003240.2
CDH3	0.437562	0.598604	0.161042	cadherin 3; type 1 preproprotein	16:67235807-67237724	16	GeneID:1001	NM_001793.3
KCNA7	0.437189	0.908462	0.471272	potassium voltage-gated channel; shaker-related subfamily; member 7	19:54266878-54268255	19	GeneID:3743	NM_031886.2
SPATS1	0.437051	0.890361	0.45331	spermatogenesis associated; serine-rich 1	6:44418135-44418640	6	GeneID:221409	NM_145026.2
PAQR5	-0.436949	0.257225	0.694175	membrane progestin receptor gamma	15:67377209-67377413	15	GeneID:54852	NM_017705.2
LDHD	0.436714	0.610108	0.173395	D-lactate dehydrogenase isoform 1 precursor		16	GeneID:197257	NM_153486.2
CMTM5	0.436682	0.819343	0.382661	chemokine-like factor superfamily 5 isoform a	14:22914711-22914916	14	GeneID:116173	NM_138460.2
GGT2	0.436369	0.813068	0.376699	gamma-glutamyltransferase 2		22	GeneID:2679	NM_002058.1
COL2A1	0.436233	0.760452	0.324219	alpha 1 type II collagen isoform 1	12:46681493-46685080	12	GeneID:1280	NM_001844.3
CBFA2T3	0.436142	0.459749	0.0236072	myeloid translocation gene-related protein 2 isoform MTG16a		16	GeneID:863	NM_005187.4
ANKRD33	0.436073	0.981748	0.545675	ankyrin repeat domain 33	12:50567870-50568245	12	GeneID:341405	NM_182608.2
RYBP	-0.436054	0.273854	0.709908	RING1 and YY1 binding protein	3:72578348-72579630	3	GeneID:23429	NM_012234.3
CHRFAM7A	0.435823	0.671264	0.235441	CHRNA7-FAM7A fusion isoform 1	15:28471684-28473728	15	GeneID:89832	NM_139320.1
ALDH3A2	0.435808	0.74604	0.310232	aldehyde dehydrogenase 3A2 isoform 2	17:19491863-19493260	17	GeneID:224	NM_000382.2
CAMK2D	0.435352	0.930771	0.495419	calcium/calmodulin-dependent protein kinase II delta isoform 3	4:114901439-114902923	4	GeneID:817	NM_001221.2
VSX1	0.435267	0.561324	0.126057	visual system homeobox 1 protein isoform a	20:25009572-25011060	20	GeneID:30813	NM_014588.4
LRRC3	-0.435048	0.197605	0.632653	leucine-rich repeat-containing 3 precursor		21	GeneID:81543	NM_030891.3
PCDH7	0.434887	0.917146	0.482258	protocadherin 7 isoform a precursor	4:30329647-30334080	4	GeneID:5099	NM_002589.2
C21orf129	0.434463	0.579899	0.145436	hypothetical protein LOC150135		21	GeneID:150135	NM_152506.1
FSTL1	0.434246	0.818129	0.383883	follistatin-like 1 precursor	3:121651743-121653139	3	GeneID:11167	NM_007085.3
BMP7	0.434191	0.925994	0.491803	bone morphogenetic protein 7 precursor	20:55273504-55275954	20	GeneID:655	NM_001719.1
ACOT2	0.433946	0.59292	0.158974	peroxisomal long-chain acyl-coA thioesterase		14	GeneID:10965	NM_006821.3
SLC22A7	0.433886	0.794849	0.360963	solute carrier family 22 member 7 isoform b		6	GeneID:10864	NM_153320.1
CYP2B6	0.433709	0.891011	0.457302	cytochrome P450; family 2; subfamily B; polypeptide 6		19	GeneID:1555	NM_000767.4
FCGR2B	0.433681	0.806536	0.372855	Fc fragment of IgG; low affinity IIb; receptor for (CD32) isoform 3		1	GeneID:2213	NM_001002274.1
DEFA5	-0.433654	0.149127	0.582781	defensin; alpha 5 preproprotein		8	GeneID:1670	NM_021010.1
PIP5KL1	0.433596	0.886427	0.45283	phosphatidylinositol-4-phosphate 5-kinase-like 1	9:129728977-129729967	9	GeneID:138429	NM_173492.1
ZDHHC11	0.433252	0.95397	0.520718	zinc finger; DHHC domain containing 11	5:904340-904671	5	GeneID:79844	NM_024786.1
INHBE	0.433249	0.531767	0.0985182	activin beta E		12	GeneID:83729	NM_031479.3
PIK3R1	0.433233	0.953105	0.519872	phosphoinositide-3-kinase; regulatory subunit; polypeptide 1 isoform 1		5	GeneID:5295	NM_181523.1
IL19	-0.433173	0.126283	0.559456	interleukin 19 isoform 2 precursor		1	GeneID:29949	NM_013371.2
POPDC3	0.432896	0.874654	0.441758	popeye protein 3	6:105733928-105734937	6	GeneID:64208	NM_022361.3
FCRL2	0.432756	0.540943	0.108187	Fc receptor-like 2 isoform b		1	GeneID:79368	NM_030764.2
SPATA16	0.432692	0.704009	0.271318	spermatogenesis associated 16	3:174341533-174341882	3	GeneID:83893	NM_031955.2
SLC16A8	0.432411	0.966398	0.533987	solute carrier family 16; member 8	22:36808478-36808906	22	GeneID:23539	NM_013356.1
SARDH	0.432378	0.751301	0.318923	sarcosine dehydrogenase		9	GeneID:1757	NM_007101.2
GSH1	0.432368	0.536652	0.104284	homeobox protein Gsh-1	13:27263400-27265360	13	GeneID:219409	NM_145657.1
FBLIM1	0.432008	0.960743	0.528735	filamin-binding LIM protein-1 isoform a	1:15957249-15958531	1	GeneID:54751	NM_017556.2
PDCD1	0.431945	0.720625	0.288681	programmed cell death 1 precursor		2	GeneID:5133	NM_005018.1
FXYD3	0.431616	0.59726	0.165644	FXYD domain containing ion transport regulator 3 isoform 2 precursor		19	GeneID:5349	NM_021910.1
ZNF560	0.431239	0.834368	0.40313	zinc finger protein 560	19:9469758-9470740	19	GeneID:147741	NM_152476.1
FLJ25801	-0.431218	0.144828	0.576046	hypothetical protein LOC205860		4	GeneID:205860	NM_173553.1
LMLN	0.431218	0.760266	0.329049	leishmanolysin-like (metallopeptidase M8 family)	3:199170124-199170535	3	GeneID:89782	NM_033029.1
GYG2	0.431088	0.455805	0.0247177	glycogenin 2	X:2756444-2758334	X	GeneID:8908	NM_003918.1
SYTL5	-0.431033	0.106816	0.537849	synaptotagmin-like 5		X	GeneID:94122	NM_138780.1
LOC92017	-0.43103	0.172443	0.603473	hypothetical protein LOC92017		16	GeneID:92017	NM_001009607.1
LTB4R	0.430804	0.864256	0.433452	leukotriene B4 receptor		14	GeneID:1241	NM_181657.1
DNAJC5B	-0.430743	0.276431	0.707174	DnaJ (Hsp40) homolog; subfamily C; member 5 beta		8	GeneID:85479	NM_033105.3
ADPRHL1	0.430717	0.838012	0.407295	ADP-ribosylhydrolase like 1 isoform 2	13:113155952-113156321	13	GeneID:113622	NM_199162.1
MPI	0.430717	0.520106	0.0893893	mannose-6- phosphate isomerase	15:72969147-72969738	15	GeneID:4351	NM_002435.1
RASGEF1A	0.430612	0.79364	0.363029	RasGEF domain family; member 1A	10:43081774-43083113	10	GeneID:221002	NM_145313.1
FBXL16	0.430471	0.829901	0.39943	F-box and leucine-rich repeat protein 16	16:694923-696505	16	GeneID:146330	NM_153350.2
SCGN	-0.43009	0.413641	0.843731	secretagogin precursor	6:25760176-25760849	6	GeneID:10590	NM_006998.3
EVPL	0.430071	0.916791	0.48672	envoplakin		17	GeneID:2125	NM_001988.1
FLJ90166	0.429981	0.925397	0.495416	hypothetical protein LOC164284	20:56522790-56523941	20	GeneID:164284	NM_153360.1
CYP2E1	-0.429958	0.0495114	0.479469	cytochrome P450; family 2; subfamily E; polypeptide 1		10	GeneID:1571	NM_000773.3
LIN7A	0.429793	0.748684	0.318891	lin-7 homolog A	12:79854346-79856034	12	GeneID:8825	NM_004664.2
TCEB3C	0.429676	0.59375	0.164074	transcription elongation factor B polypeptide 3C		18	GeneID:162699	NM_145653.2
CLEC12B	0.429533	0.54258	0.113047	macrophage antigen h		12	GeneID:387837	NM_205852.1
IL9	-0.42917	0.0811297	0.5103	interleukin 9 precursor		5	GeneID:3578	NM_000590.1
SLC6A3	0.429001	0.594108	0.165107	solute carrier family 6 (neurotransmitter transporter; dopamine); member 3	5:1497252-1499827	5	GeneID:6531	NM_001044.2
SLC41A2	0.428933	0.60356	0.174627	solute carrier family 41; member 2		12	GeneID:84102	NM_032148.2
RHOH	0.428867	0.768776	0.33991	ras homolog gene family; member H	4:39874836-39875043	4	GeneID:399	NM_004310.2
SEZ6L2	0.428827	0.888261	0.459435	seizure related 6 homolog (mouse)-like 2 isoform 2		16	GeneID:26470	NM_201575.1
GFAP	0.428807	0.647597	0.218791	glial fibrillary acidic protein	17:40347936-40348194	17	GeneID:2670	NM_002055.2
LAT2	0.428804	0.904011	0.475207	linker for activation of T cells family member 2 isoform 1	7:73261846-73262293	7	GeneID:7462	NM_014146.2
PCDHAC1	0.428763	0.827477	0.398713	protocadherin alpha subfamily C; 1 isoform 1 precursor	5:140285591-140287803	5	GeneID:56135	NM_018898.3
FUT3	0.428675	0.868531	0.439855	fucosyltransferase 3 (galactoside 3(4)-L-fucosyltransferase; Lewis blood group included)		19	GeneID:2525	NM_000149.1
LOC196549	-0.428665	0.0750853	0.50375	hypothetical protein LOC196549		13	GeneID:196549	NM_145293.2
MSX2	0.428391	0.822192	0.3938	msh homeo box homolog 2	5:174083930-174085512	5	GeneID:4488	NM_002449.3
ENPEP	0.428389	0.923935	0.495546	glutamyl aminopeptidase (aminopeptidase A)	4:111616978-111617719	4	GeneID:2028	NM_001977.2
PLEKHB1	0.428366	0.480736	0.0523703	pleckstrin homology domain containing; family B (evectins) member 1		11	GeneID:58473	NM_021200.1
ELF3	0.42826	0.695618	0.267358	E74-like factor 3 (ets domain transcription factor; epithelial-specific )		1	GeneID:1999	NM_004433.3
C6orf105	0.427864	0.529716	0.101852	hypothetical protein LOC84830		6	GeneID:84830	NM_032744.1
HAND2	0.427785	0.931901	0.504115	basic helix-loop-helix transcription factor HAND2	4:174686012-174689831	4	GeneID:9464	NM_021973.1
PRSS35	0.427658	0.579832	0.152174	protease; serine; 35	6:84278721-84279111	6	GeneID:167681	NM_153362.1
GALK1	0.427572	0.8097	0.382128	galactokinase 1		17	GeneID:2584	NM_000154.1
TNFRSF8	0.42691	0.742232	0.315322	tumor necrosis factor receptor superfamily; member 8 isoform 1 precursor	1:12045819-12046780	1	GeneID:943	NM_001243.3
TRAK1	0.426887	0.848035	0.421148	OGT(O-Glc-NAc transferase)-interacting protein 106 KDa		3	GeneID:22906	NM_014965.2
CTSG	-0.426764	0.260694	0.687457	cathepsin G preproprotein		14	GeneID:1511	NM_001911.2
FLJ26443	0.426737	0.84715	0.420414	hypothetical protein LOC400165	13:112349562-112349890	13	GeneID:400165	NM_207440.1
DBI	0.426519	0.460023	0.0335043	diazepam binding inhibitor	2:119840362-119841893	2	GeneID:1622	NM_020548.4
CALCA	0.426482	0.486333	0.0598504	calcitonin isoform CALCA preproprotein	11:14949913-14950639	11	GeneID:796	NT_009237.17
REG4	-0.426432	0.172147	0.598579	regenerating islet-derived family; member 4		1	GeneID:83998	NM_032044.2
KCNA6	0.426297	0.907889	0.481592	potassium voltage-gated channel; shaker-related subfamily; member 6	12:4788356-4789953	12	GeneID:3742	NM_002235.2
MAGEA1	0.42623	0.814591	0.388361	melanoma antigen family A; 1	X:152140654-152140921	X	GeneID:4100	NM_004988.3
TPRKB	-0.426143	0.0734032	0.499546	PRPK (p53-related protein kinase)-binding protein	2:73817400-73818616	2	GeneID:51002	NM_016058.1
HOXA13	-0.426122	0.0981857	0.524308	homeobox protein A13	7:27205123-27206974	7	GeneID:3209	NM_000522.2
ICAM1	0.425965	0.476774	0.0508083	intercellular adhesion molecule 1 precursor	19:10241104-10243361	19	GeneID:3383	NM_000201.1
CDO1	0.425906	0.753248	0.327342	cysteine dioxygenase; type I	5:115179127-115180765	5	GeneID:1036	NM_001801.2
CCK	0.425871	0.486281	0.0604099	cholecystokinin preproprotein	3:42281044-42282926	3	GeneID:885	NM_000729.3
DMRT3	0.425709	0.580348	0.154639	doublesex and mab-3 related transcription factor 3	9:965733-965960	9	GeneID:58524	NM_021240.2
BRDT	0.425623	0.860406	0.434783	testis-specific bromodomain protein	1:92187196-92187794	1	GeneID:676	NM_001726.2
LDHAL6A	0.425438	0.929024	0.503587	hypothetical protein LOC160287	11:18433429-18434456	11	GeneID:160287	NM_144972.3
TIMP3	-0.425116	0.0960961	0.521212	tissue inhibitor of metalloproteinase 3 precursor		22	GeneID:7078	NM_000362.4
CLEC3B	0.424845	0.624454	0.199609	C-type lectin domain family 3; member B		3	GeneID:7123	NM_003278.1
TM4SF20	0.424818	0.615851	0.191033	transmembrane 4 L six family member 20		2	GeneID:79853	NM_024795.1
CKM	0.424817	0.653465	0.228648	muscle creatine kinase		19	GeneID:1158	NM_001824.2
TCEB3C	0.424735	0.968938	0.544203	transcription elongation factor B polypeptide 3C		18	GeneID:162699	NM_145653.2
MFSD2	0.42448	0.819021	0.394541	major facilitator superfamily domain containing 2	1:40192994-40194340	1	GeneID:84879	NM_032793.2
LNX1	-0.424351	0.127289	0.55164	multi-PDZ-domain-containing protein		4	GeneID:84708	NM_032622.1
DLX5	-0.424189	0.240161	0.66435	distal-less homeo box 5	7:96490825-96492388	7	GeneID:1749	NT_007933.14
GFRA1	0.424126	0.903218	0.479092	GDNF family receptor alpha 1 isoform a preproprotein	10:118020244-118024333	10	GeneID:2674	NM_005264.2
NDUFB8	-0.423905	0.0312452	0.45515	NADH dehydrogenase (ubiquinone) 1 beta subcomplex; 8; 19kDa	10:102278990-102279859	10	GeneID:4714	NM_005004.2
MFSD4	0.423626	0.893761	0.470135	hypothetical protein DKFZp761N1114	1:203804262-203805336	1	GeneID:148808	NM_181644.2
LMAN1L	0.42361	0.910743	0.487132	lectin; mannose-binding; 1 like		15	GeneID:79748	NM_021819.2
GPNMB	0.423526	0.854517	0.430991	glycoprotein (transmembrane) nmb isoform b precursor		7	GeneID:10457	NM_002510.2
CHFR	-0.423341	0.0820064	0.505348	checkpoint with forkhead and ring finger domains	12:131973620-131975130	12	GeneID:55743	NM_018223.1
K6IRS3	-0.423313	0.209738	0.633051	keratin 6 irs3		12	GeneID:319101	NM_175068.2
CRABP1	0.423142	0.792236	0.369094	cellular retinoic acid binding protein 1	15:76419520-76421296	15	GeneID:1381	NT_010194.16
ERBB3	0.422763	0.461678	0.0389145	erbB-3 isoform 1 precursor	12:54758945-54760796	12	GeneID:2065	NM_001982.2
POMC	0.422739	0.767001	0.344262	proopiomelanocortin	2:25243726-25245503	2	GeneID:5443	NM_000939.1
TCP11	0.422519	0.943443	0.520923	t-complex 11	6:35216605-35217470	6	GeneID:6954	NM_018679.2
CFHR1	0.422443	0.593496	0.171053	complement factor H-related 1		1	GeneID:3078	NM_002113.1
KRT2B	0.422274	0.69198	0.269707	cytokeratin 2		12	GeneID:51350	NM_015848.1
SPG3A	0.422258	0.827401	0.405143	atlastin isoform a		14	GeneID:51062	NM_015915.3
KRTAP19-7	-0.422228	0.212625	0.634852	keratin associated protein 19-7		21	GeneID:337974	NM_181614.1
SLC7A10	0.422107	0.619543	0.197436	solute carrier family 7; member 10	19:38409242-38410188	19	GeneID:56301	NM_019849.1
BVES	0.421919	0.656168	0.234249	blood vessel epicardial substance	6:105690697-105692470	6	GeneID:11149	NM_007073.3
HTR5A	0.421715	0.958921	0.537206	5-hydroxytryptamine (serotonin) receptor 5A	7:154493509-154494357	7	GeneID:3361	NM_024012.1
KIRREL2	0.421691	0.590537	0.168846	kin of IRRE-like 2 isoform c	19:41038859-41039160	19	GeneID:84063	NM_199180.1
HAS3	0.42155	0.500194	0.0786436	hyaluronan synthase 3 isoform a	16:67696945-67698564	16	GeneID:3038	NM_005329.2
SPRR2E	-0.421345	0.0534979	0.474843	small proline-rich protein 2E		1	GeneID:6704	NM_001024209.1
NR4A1	0.421287	0.671395	0.250108	nuclear receptor subfamily 4; group A; member 1 isoform a		12	GeneID:3164	NM_002135.3
ZNF702	0.42125	0.802143	0.380893	zinc finger protein 702	19:58187792-58189007	19	GeneID:79986	NM_024924.3
HOXD12	0.421003	0.9464	0.525397	homeobox D12	2:176672156-176673886	2	GeneID:3238	NM_021193.2
ZNF467	0.420813	0.645845	0.225031	zinc finger protein 467	7:149099570-149102171	7	GeneID:168544	NM_207336.1
INHBE	0.420804	0.559924	0.13912	activin beta E		12	GeneID:83729	NM_031479.3
AMOTL2	0.420379	0.467148	0.0467687	angiomotin like 2	3:135574697-135576934	3	GeneID:51421	NM_016201.2
TMEM109	0.420262	0.710243	0.289981	hypothetical protein LOC79073	11:60436776-60437102	11	GeneID:79073	NM_024092.1
TESSP1	0.420117	0.777332	0.357215		16:2788298-2789206	16	GeneID:360226	XR_001519.1
FGD2	0.420089	0.540166	0.120078	FYVE; RhoGEF and PH domain containing 2		6	GeneID:221472	NM_173558.2
GPM6B	0.419929	0.956933	0.537004	glycoprotein M6B isoform 1	X:13865701-13867179	X	GeneID:2824	NM_001001995.1
TMEM119	0.419673	0.667721	0.248049	hypothetical protein LOC338773		12	GeneID:338773	NM_181724.1
FRMD1	0.419644	0.743818	0.324174	FERM domain containing 1		6	GeneID:79981	NM_024919.2
DYNLRB2	0.419618	0.599781	0.180163	dynein; cytoplasmic; light polypeptide 2B	16:79132091-79132881	16	GeneID:83657	NM_130897.1
OR7A5	-0.41942	0.127632	0.547051	olfactory receptor; family 7; subfamily A; member 5		19	GeneID:26659	NM_017506.1
SDC2	-0.419375	0.0315897	0.450965	syndecan 2 precursor	8:97574759-97576909	8	GeneID:6383	NM_002998.3
RIC3	0.419127	0.896588	0.477461	resistance to inhibitors of cholinesterase 3 homolog	11:8146537-8147616	11	GeneID:79608	NM_024557.2
GNAL	0.419099	0.597914	0.178815	guanine nucleotide binding protein (G protein); alpha activating activity polypeptide; olfactory type isoform 1	18:11677931-11678135	18	GeneID:2774	NM_182978.1
ACTG2	0.419076	0.903612	0.484536	actin; gamma 2 propeptide		2	GeneID:72	NM_001615.3
CACHD1	0.418775	0.490194	0.0714191	cache domain containing 1	1:64743689-64744367	1	GeneID:57685	NM_020925.1
CTAG2	0.418623	0.785289	0.366667	cancer/testis antigen 2 isoform LAGE-1b	X:153534625-153534975	X	GeneID:30848	NM_020994.2
FAM78A	0.418584	0.432117	0.013533	hypothetical protein LOC286336	9:133141533-133143486	9	GeneID:286336	NM_033387.2
ITGB2	0.418351	0.646932	0.228581	integrin beta chain; beta 2 precursor		21	GeneID:3689	NM_000211.1
TEKT4	0.418288	0.627964	0.209676	hypothetical protein LOC150483	2:94900877-94901699	2	GeneID:150483	NM_144705.2
MEIS3	0.418261	0.713879	0.295618	Meis1; myeloid ecotropic viral integration site 1 homolog 3 isoform 2	19:52613906-52614734	19	GeneID:56917	NM_001009813.1
LRRC28	-0.418076	0.0639082	0.481985	leucine rich repeat containing 28	15:97608741-97609656	15	GeneID:123355	NM_144598.2
OXER1	0.418036	0.853307	0.435271	G-protein coupled receptor TG1019	2:42844185-42844463	2	GeneID:165140	NM_148962.3
PCYT1B	0.418007	0.519535	0.101528	phosphate cytidylyltransferase 1; choline; beta		X	GeneID:9468	NM_004845.3
CLEC14A	0.417926	0.857978	0.440052	C-type lectin domain family 14; member A	14:37793841-37795561	14	GeneID:161198	NM_175060.1
LZTFL1	0.417767	0.599271	0.181504	leucine zipper transcription factor-like 1	3:45857968-45858950	3	GeneID:54585	NM_020347.2
FOXN1	0.417159	0.730232	0.313073	forkhead box N1		17	GeneID:8456	NM_003593.2
MMP9	0.416901	0.779721	0.36282	matrix metalloproteinase 9 preproprotein	20:44071899-44072184	20	GeneID:4318	NM_004994.2
MGMT	0.416836	0.526643	0.109807	O-6-methylguanine-DNA methyltransferase	10:131244704-131245359	10	GeneID:4255	NT_008818.15
RSPO1	0.416716	0.560302	0.143585	R-spondin1 isoform 2	1:37871744-37873510	1	GeneID:284654	NM_173640.1
PLAU	0.416702	0.897646	0.480944	urokinase plasminogen activator preproprotein	10:75340574-75341453	10	GeneID:5328	NM_002658.2
TCF12	0.416665	0.495236	0.0785714	transcription factor 12 isoform b	15:54997353-54999553	15	GeneID:6938	NM_003205.3
SCMH1	0.416629	0.80776	0.391131	sex comb on midleg homolog 1 isoform 2	1:41479380-41481067	1	GeneID:22955	NM_012236.1
PTGIS	0.41659	0.903338	0.486748	prostaglandin I2 (prostacyclin) synthase	20:47617506-47618253	20	GeneID:5740	NM_000961.3
BTNL8	0.416189	0.620785	0.204596	hypothetical protein LOC79908	5:180258708-180258931	5	GeneID:79908	NM_024850.1
H1T2	-0.416092	0.449573	0.865664	histone H1 variant		12	GeneID:341567	NM_181788.1
DTNB	-0.416091	0.0886932	0.504785	dystrobrevin; beta isoform 4	2:25749037-25750685	2	GeneID:1838	NM_183360.1
MEFV	0.416067	0.52401	0.107943	Mediterranean fever protein		16	GeneID:4210	NM_000243.1
PRODH2	0.41593	0.791401	0.375471	kidney and liver proline oxidase 1		19	GeneID:58510	NM_021232.1
SLC1A4	0.415689	0.461784	0.0460955	solute carrier family 1; member 4	2:65068903-65071318	2	GeneID:6509	NM_003038.2
MEG3	-0.415625	0.294348	0.709973		14:100360178-100364204	14	GeneID:55384	XR_000943.1
FLJ31568	0.415588	0.804413	0.388825	hypothetical protein LOC150244		22	GeneID:150244	NM_152509.1
SAGE1	0.415549	0.61413	0.198582	sarcoma antigen 1	X:134803096-134803517	X	GeneID:55511	NM_018666.1
WFDC5	0.415344	0.567031	0.151688	WAP four-disulfide core domain 5 precursor		20	GeneID:149708	NM_145652.2
GRIK2	0.41499	0.867702	0.452713	glutamate receptor 6 isoform 1 precursor	6:101953329-101954569	6	GeneID:2898	NM_021956.2
KLRC1	0.414816	0.530324	0.115508	killer cell lectin-like receptor subfamily C; member 1 isoform NKG2-A		12	GeneID:3821	NM_002259.3
TCF1	0.41471	0.821687	0.406977	transcription factor 1; hepatic	12:119901088-119901290	12	GeneID:6927	NM_000545.3
GSCL	0.414673	0.504237	0.0895645	goosecoid-like	22:17516279-17519015	22	GeneID:2928	NM_005315.1
CD37	0.414626	0.576848	0.162222	CD37 antigen		19	GeneID:951	NM_001774.1
MGAT5B	-0.414531	0.178686	0.593217	beta(1;6)-N-acetylglucosaminyltransferase V isoform 1	17:72375680-72377919	17	GeneID:146664	NM_144677.2
PCDHB3	0.414304	0.503497	0.0891927	protocadherin beta 3 precursor	5:140460835-140461250	5	GeneID:56132	NM_018937.2
GNAS	0.414162	0.65819	0.244028	guanine nucleotide binding protein; alpha stimulating activity polypeptide 1 isoform a	20:56860042-56860698	20	GeneID:2778	NT_011362.9
FFAR2	0.413595	0.797775	0.384181	G protein-coupled receptor 43		19	GeneID:2867	NM_005306.1
ADPRH	0.413528	0.939755	0.526227	ADP-ribosylarginine hydrolase	3:120780808-120781649	3	GeneID:141	NM_001125.2
UQCRB	0.413323	0.549052	0.13573	ubiquinol-cytochrome c reductase binding protein	8:97316672-97317247	8	GeneID:7381	NM_006294.2
K6IRS4	0.413105	0.580888	0.167783	keratin 6 irs4		12	GeneID:121391	NM_175053.2
SLC16A8	0.412975	0.71343	0.300455	solute carrier family 16; member 8	22:36809096-36809364	22	GeneID:23539	NM_013356.1
KIAA1018	0.412946	0.461312	0.0483664	hypothetical protein LOC22909	15:28982900-28983818	15	GeneID:22909	NM_014967.3
DNAJC5	0.41258	0.586072	0.173492	DnaJ (Hsp40) homolog; subfamily C; member 5	20:61995974-61997646	20	GeneID:80331	NM_025219.1
C8orf31	0.412513	0.472033	0.0595195	hypothetical protein LOC286122		8	GeneID:286122	NM_173687.1
ARRDC1	-0.412474	0.42602	0.838495	arrestin domain containing 1	9:139618675-139620745	9	GeneID:92714	NM_152285.2
FKBP1B	0.412307	0.924277	0.51197	FK506-binding protein 1B isoform b	2:24125320-24126993	2	GeneID:2281	NM_054033.1
ADRA1B	-0.412113	0.239846	0.65196	alpha-1B-adrenergic receptor	5:159276719-159277117	5	GeneID:147	NM_000679.3
C20orf128	0.411969	0.544511	0.132542	hypothetical protein LOC128876		20	GeneID:128876	NM_178468.2
MYH11	0.411734	0.486799	0.0750647	smooth muscle myosin heavy chain 11 isoform SM2	16:15858217-15858903	16	GeneID:4629	NM_022844.1
TTC13	-0.411718	0.273996	0.685714	tetratricopeptide repeat domain 13		1	GeneID:79573	NM_024525.2
UBQLN3	-0.411712	0.362098	0.77381	ubiquilin 3		11	GeneID:50613	NM_017481.2
SDC2	-0.411576	0.058931	0.470507	syndecan 2 precursor	8:97574759-97576909	8	GeneID:6383	NM_002998.3
IL17RE	0.41154	0.826885	0.415345	interleukin 17 receptor E isoform 3		3	GeneID:132014	NM_144640.2
KCNF1	0.41144	0.939145	0.527705	potassium voltage-gated channel; subfamily F; member 1	2:10969180-10971454	2	GeneID:3754	NM_002236.4
DLX5	0.4113	0.824834	0.413534	distal-less homeo box 5	7:96490825-96492388	7	GeneID:1749	NM_005221.4
CA9	0.410866	0.493625	0.0827586	carbonic anhydrase IX precursor		9	GeneID:768	NM_001216.1
NAG8	-0.410788	0.445755	0.856543	nasopharyngeal carcinoma associated gene protein-8		7	GeneID:27099	NM_014411.2
SYCP2	0.410691	0.74	0.329309	synaptonemal complex protein 2		20	GeneID:10388	NM_014258.2
SEMA7A	0.410589	0.722548	0.311959	semaphorin 7A		15	GeneID:8482	NM_003612.1
NOL4	0.410538	0.605017	0.194479	nucleolar protein 4	18:30056047-30057926	18	GeneID:8715	NM_003787.1
AMPD1	0.410345	0.744048	0.333703	adenosine monophosphate deaminase 1 (isoform M)		1	GeneID:270	NM_000036.1
MRPL28	0.410293	0.890928	0.480635	mitochondrial ribosomal protein L28	16:361973-362371	16	GeneID:10573	NM_006428.3
EMCN	-0.410287	0.110722	0.521008	endomucin		4	GeneID:51705	NM_016242.2
COBLL1	-0.410193	0.117886	0.528079	COBL-like 1	2:165405557-165407239	2	GeneID:22837	NM_014900.3
BGN	0.410023	0.656373	0.24635	biglycan preproprotein	X:152413882-152414102	X	GeneID:633	NM_001711.3
PHKA1	0.410022	0.78176	0.371738	phosphorylase kinase; alpha 1 (muscle)	X:71851306-71852273	X	GeneID:5255	NM_002637.1
GPR137B	0.40989	0.737233	0.327343	transmembrane 7 superfamily member 1 (upregulated in kidney)	1:234371184-234373439	1	GeneID:7107	NM_003272.1
LOC284739	0.40972	0.852248	0.442527	hypothetical protein LOC284739		20	GeneID:284739	NM_207349.1
PCDHB8	0.409672	0.552063	0.142391	protocadherin beta 8 precursor		5	GeneID:56128	NM_019120.2
SMCP	-0.409582	0.0991903	0.508772	mitochondrial capsule selenoprotein		1	GeneID:4184	NM_030663.2
HOXD3	0.409476	0.812431	0.402955	homeobox D3		2	GeneID:3232	NM_006898.4
TP53AP1	0.409472	0.493216	0.0837438	TP53 activated protein 1	7:86812369-86813204	7	GeneID:11257	NM_007233.1
SULT1A1	0.40943	0.811123	0.401693	sulfotransferase family; cytosolic; 1A; phenol-preferring; member 1 isoform a	16:28541800-28542952	16	GeneID:6817	NM_001055.2
SERPINC1	0.409105	0.88799	0.478885	serine (or cysteine) proteinase inhibitor; clade C (antithrombin); member 1		1	GeneID:462	NM_000488.2
C20orf102	-0.409058	0.38313	0.792188	hypothetical protein LOC128434	20:35964157-35965744	20	GeneID:128434	NM_080607.1
GPR143	0.408743	0.815909	0.407166	G protein-coupled receptor 143	X:9692673-9694068	X	GeneID:4935	NM_000273.1
LRRC2	0.408512	0.716284	0.307772	leucine rich repeat containing 2		3	GeneID:79442	NM_024512.2
FERD3L	0.408443	0.651481	0.243038	nephew of atonal 3	7:19150354-19151721	7	GeneID:222894	NM_152898.2
FOXI1	0.408247	0.587549	0.179302	forkhead box I1 isoform a	5:169465139-169465394	5	GeneID:2299	NM_012188.3
ETS2	0.408006	0.866216	0.45821	v-ets erythroblastosis virus E26 oncogene homolog 2	21:39098731-39100684	21	GeneID:2114	NM_005239.4
FAM71A	0.407629	0.746896	0.339267	hypothetical protein LOC149647		1	GeneID:149647	NM_153606.1
CTAG2	0.407553	0.853036	0.445483	cancer/testis antigen 2 isoform LAGE-1b	X:153536438-153536702	X	GeneID:30848	NM_020994.2
BST1	0.407546	0.727377	0.319831	bone marrow stromal cell antigen 1 precursor	4:15312251-15312740	4	GeneID:683	NM_004334.1
NRTN	0.407418	0.725026	0.317608	neurturin precursor	19:5773093-5773663	19	GeneID:4902	NM_004558.2
FLT1	0.407061	0.841246	0.434185	fms-related tyrosine kinase 1 (vascular endothelial growth factor/vascular permeability factor receptor)	13:27965729-27968100	13	GeneID:2321	NM_002019.2
AMN	0.40698	0.82921	0.42223	amnionless protein		14	GeneID:81693	NM_030943.1
CLEC4D	0.406899	0.672811	0.265912	C-type lectin; superfamily member 8	12:8556211-8556415	12	GeneID:338339	NM_080387.4
DIRAS2	0.406899	0.969255	0.562356	Di-Ras2	9:92444624-92445257	9	GeneID:54769	NM_017594.3
NPY	0.406729	0.57209	0.165361	neuropeptide Y	7:24289504-24291701	7	GeneID:4852	NM_000905.2
SEMA3B	0.406414	0.487119	0.080705	semaphorin 3B isoform 2 precursor	3:50285369-50286362	3	GeneID:7869	NT_022517.17
CLPS	0.406349	0.504944	0.0985952	colipase preproprotein		6	GeneID:1208	NM_001832.2
ABLIM1	0.40618	0.671684	0.265504	actin-binding LIM protein 1 isoform a		10	GeneID:3983	NM_002313.5
HP	0.405936	0.788223	0.382287	haptoglobin		16	GeneID:3240	NM_005143.2
KCNS1	0.405902	0.808022	0.40212	potassium voltage-gated channel delayed-rectifier protein S1		20	GeneID:3787	NM_002251.3
POU4F3	0.405742	0.559846	0.154104	POU domain; class 4; transcription factor 3	5:145698070-145700672	5	GeneID:5459	NM_002700.1
HAPLN3	0.405732	0.747802	0.34207	hyaluronan and proteoglycan link protein 3	15:87239252-87239975	15	GeneID:145864	NM_178232.2
GRM1	0.405669	0.463849	0.0581797	glutamate receptor; metabotropic 1	6:146391972-146392561	6	GeneID:2911	NM_000838.2
STRC	0.405642	0.434697	0.0290553	stereocilin		15	GeneID:161497	NM_153700.2
2011-09-03	0.405332	0.595912	0.19058	septin 3 isoform A	22:40702266-40703416	22	GeneID:55964	NM_145733.1
CFC1	0.405285	0.564376	0.159091	cryptic	2:131074043-131074276	2	GeneID:55997	NM_032545.2
NIP	0.405062	0.941418	0.536356	Numb-interacting protein	15:43208389-43209778	15	GeneID:90527	NM_144565.2
C14orf50	0.404967	0.831699	0.426733	hypothetical protein LOC145376	14:64086160-64086813	14	GeneID:145376	NM_172365.1
PLA2G12B	0.404688	0.866118	0.46143	phospholipase A2; group XIIB		10	GeneID:84647	NM_032562.2
ANP32D	-0.404687	0.105598	0.510285	acidic nuclear phosphoprotein 32D		12	GeneID:23519	NM_012404.2
HPGD	0.404665	0.478389	0.073724	hydroxyprostaglandin dehydrogenase 15-(NAD)	4:175679793-175680562	4	GeneID:3248	NM_000860.3
LOC340602	-0.40457	0.318052	0.722622	hypothetical protein LOC340602	X:51166104-51167780	X	GeneID:340602	NM_203407.1
ZCCHC12	0.40435	0.744067	0.339717	zinc finger; CCHC domain containing 12	X:117841453-117842815	X	GeneID:170261	NM_173798.2
CD8B1	0.403922	0.625906	0.221984	CD8 antigen beta polypeptide 1 isoform 5 precursor		2	GeneID:926	NM_004931.2
CCKAR	0.403777	0.486631	0.0828539	cholecystokinin A receptor		4	GeneID:886	NM_000730.2
ADA	-0.403563	0.445045	0.848608	adenosine deaminase	20:42713127-42714540	20	GeneID:100	NM_000022.2
GH2	0.403486	0.555441	0.151955	growth hormone 2 isoform 4		17	GeneID:2689	NM_022556.2
CABP2	0.40333	0.67431	0.27098	calcium binding protein 2 isoform 2		11	GeneID:51475	NM_031204.1
KIAA1944	0.403307	0.649708	0.246401	hypothetical protein LOC121256	12:128953408-128955096	12	GeneID:121256	NM_133448.1
FLJ32569	0.403288	0.644279	0.240991	hypothetical protein LOC148811	1:204085476-204086074	1	GeneID:148811	NM_152491.3
MYO18B	-0.403285	0.0808591	0.484144	myosin XVIIIB	22:24467168-24467527	22	GeneID:84700	NM_032608.5
C14orf139	-0.403244	0.220238	0.623482	hypothetical protein LOC79686	14:94946744-94946949	14	GeneID:79686	NM_024633.2
BMP4	0.403238	0.871505	0.468266	bone morphogenetic protein 4 preproprotein	14:53492999-53493694	14	GeneID:652	NM_001202.2
ATAD4	0.40313	0.860699	0.457569	hypothetical protein LOC79170		17	GeneID:79170	NM_024320.2
2011-03-01	-0.403017	0.0956633	0.498681	membrane-associated RING-CH protein I		4	GeneID:55016	NM_017923.2
RAB9B	0.40278	0.877487	0.474707	RAB9-like protein	X:102973243-102974109	X	GeneID:51209	NM_016370.1
APBA1	-0.402752	0.0264044	0.429157	amyloid beta A4 precursor protein-binding; family A; member 1	9:71476273-71478056	9	GeneID:320	NM_001163.2
DKK2	0.402402	0.489782	0.0873805	dickkopf homolog 2 precursor	4:108175935-108177125	4	GeneID:27123	NM_014421.2
AKAP3	0.40229	0.713693	0.311403	A-kinase anchor protein 3		12	GeneID:10566	NM_006422.2
SP140	0.402207	0.627095	0.224887	SP140 nuclear body protein isoform 1		2	GeneID:11262	NM_007237.3
AHSG	0.401983	0.704708	0.302726	alpha-2-HS-glycoprotein		3	GeneID:197	NM_001622.1
PAM	-0.401755	0.514833	0.916588	peptidylglycine alpha-amidating monooxygenase isoform b; preproprotein		5	GeneID:5066	NM_
DEPDC2	0.401693	0.565602	0.163909	DEP domain containing 2 isoform a	8:69026529-69027679	8	GeneID:80243	NM_024870.2
RAI14	0.401546	0.491269	0.0897227	retinoic acid induced 14	5:34691707-34693233	5	GeneID:26064	NM_015577.1
ACY3	0.401308	0.579727	0.17842	aspartoacylase (aminocyclase) 3	11:67174436-67174737	11	GeneID:91703	NM_080658.1
KCNJ6	-0.401158	0.403876	0.805034	potassium inwardly-rectifying channel J6	21:38209676-38211011	21	GeneID:3763	NM_002240.2
ADM	0.401046	0.623889	0.222843	adrenomedullin	11:10282509-10283280	11	GeneID:133	NM_001124.1
DSCR9	0.400904	0.554614	0.15371	hypothetical protein LOC257203		21	GeneID:257203	NM_148675.2
PCDHGA12	0.400835	0.834203	0.433369	protocadherin gamma subfamily A; 12 isoform 1 precursor	5:140790267-140791477	5	GeneID:26025	NM_003735.2
OPRS1	-0.400815	0.0103954	0.41121	opioid receptor; sigma 1 isoform 1	9:34627049-34628172	9	GeneID:10280	NM_005866.2
RIPK4	0.400644	0.616114	0.21547	ankyrin repeat domain 3	21:42061240-42061630	21	GeneID:54101	NM_020639.2
PLA2G2A	-0.400632	0.422651	0.823283	phospholipase A2; group IIA		1	GeneID:5320	NM_000300.2
FLJ39599	0.400539	0.811659	0.41112	Mpv17-like protein type 2	16:15396648-15397719	16	GeneID:255027	NM_173803.2
ELF4	0.400448	0.722034	0.321586	E74-like factor 4 (ets domain transcription factor)	X:129071186-129073330	X	GeneID:2000	NM_001421.1
LY6H	0.400199	0.754745	0.354545	lymphocyte antigen 6 complex; locus H	8:144312169-144313671	8	GeneID:4062	NM_002347.2
DPCR1	0.399894	0.51418	0.114286	diffuse panbronchiolitis critical region 1 protein		6	GeneID:135656	NM_080870.2
ERGIC3	0.399794	0.71149	0.311696	serologically defined breast cancer antigen 84 isoform b	20:33592837-33593566	20	GeneID:51614	NM_015966.2
SLC26A3	0.399222	0.511601	0.112379	down-regulated in adenoma protein		7	GeneID:1811	NM_000111.1
ANGPTL2	-0.399038	0.205734	0.604772	angiopoietin-like 2 precursor		9	GeneID:23452	NM_012098.2
PCDH9	0.399029	0.706767	0.307738	protocadherin 9 isoform 1 precursor	13:66702233-66703607	13	GeneID:5101	NM_203487.1
NNMT	-0.398911	0.255765	0.654676	nicotinamide N-methyltransferase		11	GeneID:4837	NM_006169.2
PIK3C2B	0.398891	0.867854	0.468962	phosphoinositide-3-kinase; class 2; beta polypeptide		1	GeneID:5287	NM_002646.2
BNC1	0.398842	0.468637	0.0697954	basonuclin 1	15:81742719-81745331	15	GeneID:646	NT_077661.2
FAM49A	-0.398805	0.117083	0.515888	hypothetical protein LOC81553		2	GeneID:81553	NM_030797.1
ARMCX1	0.398345	0.526786	0.12844	armadillo repeat containing; X-linked 1	X:100691979-100692377	X	GeneID:51309	NM_016608.1
TRIM29	-0.397969	0.09257	0.490539	tripartite motif protein TRIM29 isoform beta		11	GeneID:23650	NM_058193.1
NCAM1	0.397649	0.958587	0.560938	neural cell adhesion molecule 1 isoform 1	11:112336978-112339768	11	GeneID:4684	NM_000615.1
PDE4B	0.397474	0.651558	0.254084	phosphodiesterase 4B; cAMP-specific	1:66030397-66031906	1	GeneID:5142	NM_002600.2
MEIS3	0.397453	0.794824	0.397371	Meis1; myeloid ecotropic viral integration site 1 homolog 3 isoform 2		19	GeneID:56917	NM_001009813.1
NYD-SP18	0.397225	0.598159	0.200935	testes development-related NYD-SP18		7	GeneID:84691	NM_032599.1
RNF186	0.397134	0.70885	0.311715	ring finger protein 186		1	GeneID:54546	NM_019062.1
RRAD	0.396929	0.852229	0.4553	Ras-related associated with diabetes	16:65516067-65517265	16	GeneID:6236	NM_004165.1
CFHR2	0.396395	0.543573	0.147177	H factor (complement)-like 3		1	GeneID:3080	NM_005666.2
PLEKHG5	0.396233	0.797359	0.401127	putative NFkB activating protein isoform a		1	GeneID:57449	NM_020631.2
CDH3	0.396118	0.559459	0.163342	cadherin 3; type 1 preproprotein	16:67234843-67235241	16	GeneID:1001	NM_001793.3
ZNF570	0.395973	0.569124	0.173152	zinc finger protein 570	19:42650767-42652627	19	GeneID:148268	NM_144694.1
RORC	0.395879	0.837407	0.441528	RAR-related orphan receptor C isoform a		1	GeneID:6097	NM_005060.3
NOTCH2NL	0.39583	0.514634	0.118804	Notch homolog 2 N-terminal like protein	1:143920083-143921566	1	GeneID:388677	NM_203458.2
ADAM18	0.395787	0.861205	0.465418	ADAM metallopeptidase domain 18 preproprotein		8	GeneID:8749	NM_014237.1
GPR103	0.39546	0.495699	0.100238	G protein-coupled receptor 103	4:122520698-122521834	4	GeneID:84109	NM_198179.1
DHRS3	-0.395368	0.031477	0.426845	dehydrogenase/reductase (SDR family) member 3	1:12599449-12601356	1	GeneID:9249	NM_004753.4
RASL12	0.39536	0.931775	0.536415	RAS-like; family 12 protein	15:63147003-63147674	15	GeneID:51285	NM_016563.2
GNAS	0.395311	0.620723	0.225413	guanine nucleotide binding protein; alpha stimulating activity polypeptide 1 isoform a	20:56860042-56860698	20	GeneID:2778	NT_011362.9
FLJ14816	-0.395241	0.315577	0.710818	hypothetical protein LOC84931	2:120939973-120940445	2	GeneID:84931	NM_032845.1
LCE3A	0.395202	0.475104	0.0799014	late cornified envelope 3A		1	GeneID:353142	NM_178431.1
SLITRK4	-0.395193	0.26431	0.659503	slit and trk like 4 protein	X:142548903-142551607	X	GeneID:139065	NM_173078.2
TIMM13	0.395183	0.918858	0.523675	translocase of inner mitochondrial membrane 13	19:2377752-2379808	19	GeneID:26517	NM_012458.2
RCV1	0.39511	0.881547	0.486438	recoverin	17:9748906-9749181	17	GeneID:5957	NM_002903.2
PRKAA2	0.394758	0.87128	0.476522	AMP-activated protein kinase alpha 2 catalytic subunit	1:56882948-56884107	1	GeneID:5563	NM_006252.2
HOXA1	0.394647	0.496705	0.102058	homeobox A1 protein isoform a	7:27101711-27103391	7	GeneID:3198	NM_005522.3
EHD3	0.394269	0.492978	0.0987093	EH-domain containing 3	2:31310157-31311215	2	GeneID:30845	NM_014600.1
EFCAB3	0.394135	0.646032	0.251897	hypothetical protein LOC146779		17	GeneID:146779	NM_173503.1
SIM1	0.394072	0.635359	0.241287	single-minded homolog 1	6:101018215-101020149	6	GeneID:6492	NM_005068.2
KIAA1804	-0.394035	0.37546	0.769494	mixed lineage kinase 4	1:231529252-231531281	1	GeneID:84451	NM_032435.1
CYP39A1	0.393826	0.447814	0.0539882	cytochrome P450; family 39; subfamily A; polypeptide 1	6:46728351-46729284	6	GeneID:51302	NM_016593.3
DNM3	0.393771	0.536401	0.142629	dynamin 3	1:170076556-170078344	1	GeneID:26052	NM_015569.2
ALDH8A1	0.39374	0.497229	0.103488	aldehyde dehydrogenase 8A1 isoform 1		6	GeneID:64577	NM_022568.2
ASS	0.393677	0.634732	0.241055	argininosuccinate synthetase	9:132309554-132310734	9	GeneID:445	NM_000050.3
ABCC3	0.393554	0.585147	0.191593	ATP-binding cassette; sub-family C; member 3 isoform MRP3	17:46066791-46067798	17	GeneID:8714	NM_003786.2
CTAGE1	0.393524	0.817848	0.424324	cutaneous T-cell lymphoma-associated antigen 1 isoform 2	18:18251775-18252151	18	GeneID:64693	NM_022663.1
PTPN22	0.393427	0.720444	0.327017	protein tyrosine phosphatase; non-receptor type 22 (lymphoid) isoform 2		1	GeneID:26191	NM_012411.2
ZNF206	0.393396	0.548182	0.154786	zinc finger protein 206		16	GeneID:84891	NM_032805.1
SIGLEC10	0.393066	0.786063	0.392997	sialic acid binding Ig-like lectin 10		19	GeneID:89790	NM_033130.2
NACAL	0.392928	0.522767	0.129839	alpha-NAC protein	17:57023173-57023543	17	GeneID:342538	NM_199290.2
ACY3	0.392897	0.466716	0.0738189	aspartoacylase (aminocyclase) 3	11:67174436-67174737	11	GeneID:91703	NM_080658.1
CCDC63	0.392439	0.570727	0.178288	hypothetical protein LOC160762	12:109768778-109769574	12	GeneID:160762	NM_152591.1
AK5	0.392385	0.494441	0.102056	adenylate kinase 5 isoform 1	1:77519778-77521421	1	GeneID:26289	NM_174858.1
MLC1	0.392352	0.507143	0.11479	megalencephalic leukoencephalopathy with subcortical cysts 1 gene product	22:48866141-48866451	22	GeneID:23209	NM_015166.2
TP53I11	0.392309	0.868562	0.476254	p53-induced protein	11:44927577-44929557	11	GeneID:9537	NM_006034.2
CBLN4	0.392291	0.483275	0.0909837	cerebellin 4 precursor	20:54011953-54014199	20	GeneID:140689	NM_080617.4
UBIAD1	0.392279	0.607748	0.21547	transitional epithelia response protein		1	GeneID:29914	NM_013319.1
FLJ45983	0.392241	0.90625	0.514009	hypothetical protein LOC399717	10:8130632-8134925	10	GeneID:399717	NM_207423.1
PRAMEF2	0.39222	0.566291	0.174071	PRAME family member 2		1	GeneID:65122	NM_023014.1
PHLDA3	0.392149	0.93431	0.542161	pleckstrin homology-like domain; family A; member 3	1:199704096-199705294	1	GeneID:23612	NM_012396.2
FLJ23514	0.391954	0.553991	0.162037	hypothetical protein LOC60494	11:85763239-85763775	11	GeneID:60494	NM_021827.2
MAP2K3	0.391908	0.877232	0.485324	mitogen-activated protein kinase kinase 3 isoform A	17:21127624-21129109	17	GeneID:5606	NM_002756.2
MS4A10	0.391558	0.817003	0.425445	membrane-spanning 4-domains; subfamily A; member 10		11	GeneID:341116	NM_206893.1
SARDH	0.391356	0.690042	0.298686	sarcosine dehydrogenase	9:135595349-135595727	9	GeneID:1757	NM_007101.2
PTPRO	0.390841	0.9501	0.559259	receptor-type protein tyrosine phosphatase O isoform d precursor	12:15366460-15367398	12	GeneID:5800	NT_009714.16
C1orf175	0.39083	0.664758	0.273928	hypothetical protein LOC374977		1	GeneID:374977	NM_198547.1
PCDHGB4	0.390638	0.928638	0.537999	protocadherin gamma subfamily B; 4 isoform 1 precursor	5:140747256-140748040	5	GeneID:8641	NM_003736.2
PLA2G4C	0.390555	0.451962	0.0614069	phospholipase A2; group IVC	19:53304621-53305805	19	GeneID:8605	NM_003706.1
AIF1	0.390404	0.880572	0.490168	allograft inflammatory factor 1 isoform 1		6	GeneID:199	NM_032955.1
LGI3	0.390275	0.842435	0.45216	leucine-rich repeat LGI family; member 3	8:22069813-22070842	8	GeneID:203190	NM_139278.2
FCGRT	0.390263	0.921854	0.531591	Fc fragment of IgG; receptor; transporter; alpha	19:54707438-54707641	19	GeneID:2217	NM_004107.3
ATP10A	0.390199	0.770492	0.380293	ATPase; Class V; type 10A	15:23658498-23660531	15	GeneID:57194	NT_026446.13
HOXA11	0.390103	0.908515	0.518412	homeobox protein A11	7:27189699-27192279	7	GeneID:3207	NM_005523.4
DNMT3A	0.389745	0.679919	0.290174	DNA cytosine methyltransferase 3 alpha isoform a		2	GeneID:1788	NM_022552.3
ATP1B4	0.389422	0.828257	0.438835	ATPase; (Na+)/K+ transporting; beta 4 polypeptide		X	GeneID:23439	NM_012069.2
ZNF300	0.389328	0.676297	0.286969	zinc finger protein 300	5:150264280-150264992	5	GeneID:91975	NM_052860.1
SPO11	0.389284	0.836996	0.447712	meiotic recombination protein SPO11 isoform a	20:55337919-55338432	20	GeneID:23626	NM_012444.2
KLF8	-0.389116	0.24596	0.635076	Kruppel-like factor 8		X	GeneID:11279	NM_007250.2
ZNF264	0.389073	0.67294	0.283867	zinc finger protein 264	19:62394167-62395368	19	GeneID:9422	NM_003417.2
PRKG1	0.388694	0.47948	0.0907854	protein kinase; cGMP-dependent; type I	10:52503354-52504907	10	GeneID:5592	NM_006258.1
ADCY2	0.388579	0.672788	0.284209	adenylate cyclase 2	5:7447893-7448574	5	GeneID:108	NM_020546.1
PTPN14	0.388579	0.445226	0.0566467	protein tyrosine phosphatase; non-receptor type 14	1:212790563-212792229	1	GeneID:5784	NM_005401.3
COL11A2	0.388362	0.596154	0.207792	collagen; type XI; alpha 2 isoform 3 preproprotein	6:33267963-33268333	6	GeneID:1302	NM_080679.1
ANGPT2	0.38802	0.786372	0.398352	angiopoietin 2	8:6407779-6407984	8	GeneID:285	NM_001147.1
CHRM1	0.387832	0.691803	0.303972	cholinergic receptor; muscarinic 1		11	GeneID:1128	NM_000738.2
NBLA04196	0.387814	0.85293	0.465116	putative protein product of Nbla04196	7:93976679-93977968	7	GeneID:64921	NM_022900.3
PTGS2	-0.387769	0.145647	0.533416	prostaglandin-endoperoxide synthase 2 precursor	1:184915751-184916808	1	GeneID:5743	NM_000963.1
TCF19	0.387709	0.767677	0.379968	transcription factor 19 (SC1)		6	GeneID:6941	NM_007109.1
GABRB2	0.387584	0.460438	0.072854	gamma-aminobutyric acid (GABA) A receptor; beta 2 isoform 1	5:160906523-160908090	5	GeneID:2561	NM_021911.1
BHMT	0.38751	0.933878	0.546367	betaine-homocysteine methyltransferase	5:78443059-78443592	5	GeneID:635	NM_001713.1
FLJ20581	0.387491	0.466667	0.0791757	hypothetical protein LOC54988		16	GeneID:54988	NM_017888.2
KCNA3	0.387473	0.542084	0.154611	potassium voltage-gated channel; shaker-related subfamily; member 3	1:111017242-111019922	1	GeneID:3738	NM_002232.2
FLJ39237	0.387361	0.795132	0.407771	hypothetical protein LOC375607	7:100609922-100610559	7	GeneID:375607	NM_198571.1
PRDM1	-0.387104	0.0412027	0.428306	PR domain containing 1; with ZNF domain isoform 1	6:106640606-106641212	6	GeneID:639	NM_001198.2
PDPN	0.386963	0.720126	0.333163	lung type-I cell membrane-associated glycoprotein isoform a	1:13782043-13783604	1	GeneID:10630	NM_006474.4
RBP4	0.38664	0.921695	0.535055	retinol-binding protein 4; plasma precursor	10:95350231-95351545	10	GeneID:5950	NM_006744.3
GPR19	0.386515	0.834374	0.447859	G protein-coupled receptor 19	12:12706085-12706362	12	GeneID:2842	NM_006143.1
FKBP1B	-0.386349	0.0634697	0.449819	FK506-binding protein 1B isoform b	2:24125320-24126993	2	GeneID:2281	NM_054033.1
HSD17B7	0.386308	0.470468	0.0841608	hydroxysteroid (17-beta) dehydrogenase 7	1:161026796-161027514	1	GeneID:51478	NM_016371.2
TPSG1	0.386057	0.867597	0.48154	transmembrane tryptase preproprotein		16	GeneID:25823	NM_012467.2
FLJ10260	0.385832	0.720663	0.334831	hypothetical protein LOC55106	17:30783988-30784194	17	GeneID:55106	NM_018042.2
ZNF177	0.385693	0.570347	0.184654	zinc finger protein 177	19:9334490-9335153	19	GeneID:7730	NM_003451.1
RAMP3	0.385522	0.470489	0.0849673	receptor (calcitonin) activity modifying protein 3 precursor	7:45163698-45164296	7	GeneID:10268	NM_005856.1
DMRT1	0.385385	0.958463	0.573078	doublesex and mab-3 related transcription factor 1	9:831240-833434	9	GeneID:1761	NM_021951.2
C10orf58	0.385351	0.94111	0.555759	hypothetical protein LOC84293	10:82156989-82158923	10	GeneID:84293	NM_032333.2
PDE6B	0.385326	0.429899	0.0445736	phosphodiesterase 6B; cGMP-specific; rod; beta	4:609359-609999	4	GeneID:5158	NM_000283.1
IL2RG	0.385023	0.809564	0.424541	interleukin 2 receptor; gamma precursor		X	GeneID:3561	NM_000206.1
PTPN3	-0.384959	0.298561	0.683521	protein tyrosine phosphatase; non-receptor type 3		9	GeneID:5774	NM_002829.2
ARMC4	0.384938	0.621865	0.236927	armadillo repeat containing 4	10:28327105-28328246	10	GeneID:55130	NM_018076.2
RBP3	-0.384889	0.108752	0.493641	retinol-binding protein 3 precursor		10	GeneID:5949	NM_002900.2
CD22	0.384879	0.795249	0.41037	CD22 antigen	19:40511606-40511808	19	GeneID:933	NM_001771.1
TGFBR2	0.384635	0.707067	0.322432	TGF-beta type II receptor isoform B precursor	3:30622728-30624113	3	GeneID:7048	NM_003242.4
PPFIA2	0.384493	0.504727	0.120233	PTPRF interacting protein alpha 2	12:80676263-80677619	12	GeneID:8499	NM_003625.2
C8orf72	-0.384435	0.0799794	0.464414	hypothetical protein LOC90362		8	GeneID:90362	NM_147189.1
SLITRK1	0.384312	0.588972	0.204661	slit and trk like 1 protein	13:83354079-83354687	13	GeneID:114798	NM_052910.1
CCDC65	0.384139	0.457399	0.0732601	hypothetical protein LOC85478	12:47583729-47584457	12	GeneID:85478	NM_033124.2
CHRNB1	0.384037	0.806956	0.422918	nicotinic acetylcholine receptor beta 1 subunit precursor	17:7288911-7290043	17	GeneID:1140	NM_000747.2
ALDH1A3	0.383901	0.602362	0.218462	aldehyde dehydrogenase 1A3	15:99236455-99238833	15	GeneID:220	NM_000693.1
SLC34A1	0.383773	0.740294	0.356522	solute carrier family 34 (sodium phosphate); member 1		5	GeneID:6569	NM_003052.2
MGC11271	0.383712	0.779465	0.395753	hypothetical protein LOC79173	19:13877160-13878382	19	GeneID:79173	NM_024323.3
SCARF2	0.383622	0.984111	0.600489	scavenger receptor class F; member 2 isoform 2	22:19120497-19122837	22	GeneID:91179	NM_182895.1
SPRR2D	-0.383618	0.0481037	0.431722	small proline-rich protein 2D		1	GeneID:6703	NM_006945.3
ADORA1	0.383476	0.500369	0.116893	adenosine A1 receptor		1	GeneID:134	NM_000674.1
KLRG1	0.383315	0.807843	0.424528	killer cell lectin-like receptor subfamily G; member 1		12	GeneID:10219	NM_005810.3
CHRNA5	0.38316	0.746702	0.363542	cholinergic receptor; nicotinic; alpha polypeptide 5	15:76643994-76644288	15	GeneID:1138	NM_000745.2
MGC16291	0.383135	0.889115	0.50598	hypothetical protein LOC84856	10:42291110-42291652	10	GeneID:84856	NM_032770.3
OLFML2A	0.383127	0.725222	0.342095	olfactomedin-like 2A		9	GeneID:169611	NM_182487.1
EDARADD	-0.382563	0.186315	0.568878	EDAR-associated death domain isoform B		1	GeneID:128178	NM_080738.2
AVPR1B	0.382482	0.604507	0.222025	arginine vasopressin receptor 1B	1:204389657-204391065	1	GeneID:553	NM_000707.2
KCNJ15	-0.382429	0.385542	0.767972	potassium inwardly-rectifying channel J15		21	GeneID:3772	NM_002243.3
ZNF272	-0.382018	0.0762167	0.458235	zinc finger protein 272	19:62482888-62484226	19	GeneID:10794	NM_006635.2
TRMU	-0.382006	0.201717	0.583723	tRNA (5-methylaminomethyl-2-thiouridylate)-methyltransferase 1 isoform a	22:45109458-45111250	22	GeneID:55687	NM_018006.3
C1QTNF3	0.381998	0.872508	0.49051	C1q and tumor necrosis factor related protein 3 isoform b		5	GeneID:114899	NM_181435.4
HMGB3	0.381942	0.888505	0.506563	high-mobility group box 3	X:149901718-149904046	X	GeneID:3149	NM_005342.2
TNS1	-0.38187	0.21813	0.6	tensin		2	GeneID:7145	NM_022648.3
CRABP1	0.38181	0.910248	0.528437	cellular retinoic acid binding protein 1	15:76419520-76421296	15	GeneID:1381	NM_004378.1
SMAD9	0.38138	0.548342	0.166963	MAD; mothers against decapentaplegic homolog 9	13:36351769-36352075	13	GeneID:4093	NM_005905.2
SLC18A2	0.381373	0.909579	0.528205	solute carrier family 18 (vesicular monoamine); member 2	10:118990170-118991650	10	GeneID:6571	NM_003054.2
GLTSCR2	0.381355	0.451923	0.070568	glioma tumor suppressor candidate region gene 2	19:52940242-52941584	19	GeneID:29997	NM_015710.3
MTAC2D1	0.381136	0.553377	0.172241	membrane targeting (tandem) C2 domain containing 1	14:91371770-91373002	14	GeneID:123036	NM_152332.2
GOLT1A	0.381031	0.451913	0.0708818	golgi transport 1 homolog A	1:202449670-202450343	1	GeneID:127845	NM_198447.1
CCDC38	0.380885	0.951052	0.570168	hypothetical protein LOC120935	12:94860191-94861674	12	GeneID:120935	NM_182496.1
MGC33530	0.380729	0.530154	0.149425	hypothetical protein LOC222008	7:54577055-54577803	7	GeneID:222008	NM_182546.1
BAD	0.380532	0.627193	0.246661	BCL2-antagonist of cell death protein		11	GeneID:572	NM_004322.2
CTSE	-0.380511	0.392566	0.773077	cathepsin E isoform a preproprotein		1	GeneID:1510	NM_001910.2
RGC32	0.380311	0.976088	0.595777	response gene to complement 32	13:40928769-40930926	13	GeneID:28984	NM_014059.1
HRASLS	0.380122	0.547437	0.167315	HRAS-like suppressor	3:194441051-194442129	3	GeneID:57110	NM_020386.2
FAM57B	0.380063	0.860892	0.480829	hypothetical protein LOC83723		16	GeneID:83723	NM_031478.3
ESR1	0.379948	0.468805	0.0888563	estrogen receptor 1	6:152170010-152172178	6	GeneID:2099	NM_000125.2
7A5	0.379855	0.461539	0.0816832	putative binding protein 7a5		7	GeneID:346389	NM_182762.2
CSF3R	0.379819	0.698171	0.318352	colony stimulating factor 3 receptor isoform b precursor		1	GeneID:1441	NM_156038.2
CALCR	0.379816	0.502175	0.122359	calcitonin receptor	7:93041484-93042067	7	GeneID:799	NM_001742.2
TUSC3	0.37965	0.646231	0.266582	tumor suppressor candidate 3 isoform a		8	GeneID:7991	NM_006765.2
GAL3ST4	0.379583	0.715856	0.336273	galactose-3-O-sulfotransferase 4		7	GeneID:79690	NM_024637.3
RALGDS	0.379164	0.597228	0.218064	ral guanine nucleotide dissociation stimulator		9	GeneID:5900	NM_006266.2
CETP	0.379136	0.943408	0.564272	cholesteryl ester transfer protein; plasma precursor		16	GeneID:1071	NM_000078.1
GPR156	0.379133	0.523478	0.144345	G protein-coupled receptor 156		3	GeneID:165829	NM_153002.1
AKR1D1	0.379078	0.817204	0.438126	aldo-keto reductase family 1; member D1		7	GeneID:6718	NM_005989.2
G0S2	0.378943	0.827112	0.448169	putative lymphocyte G0/G1 switch gene	1:207914908-207916066	1	GeneID:50486	NM_015714.2
GHSR	0.378599	0.883137	0.504538	growth hormone secretagogue receptor isoform 1a	3:173647899-173649789	3	GeneID:2693	NM_198407.1
UPK1A	0.378512	0.699473	0.320961	uroplakin 1A		19	GeneID:11045	NM_007000.2
WNT10A	0.378447	0.566076	0.187629	wingless-type MMTV integration site family; member 10A precursor	2:219453180-219454069	2	GeneID:80326	NM_025216.2
ZNF19	0.378409	0.909221	0.530812	zinc finger protein 19	16:70080524-70081125	16	GeneID:7567	NM_006961.2
S100A9	0.378333	0.754839	0.376506	S100 calcium-binding protein A9		1	GeneID:6280	NM_002965.2
DKFZP686A01247	0.377975	0.627137	0.249162	hypothetical protein LOC22998	4:41056446-41056682	4	GeneID:22998	NM_014988.1
CASP1	-0.377952	0.123123	0.501075	caspase 1 isoform delta		11	GeneID:834	NM_033294.2
TMTC2	0.377883	0.501619	0.123736	hypothetical protein LOC160335	12:81604253-81605901	12	GeneID:160335	NM_152588.1
SLC16A12	0.377809	0.979499	0.601691	solute carrier family 16 (monocarboxylic acid transporters); member 12	10:91284810-91285992	10	GeneID:387700	NM_213606.1
COL7A1	0.3777	0.969508	0.591808	alpha 1 type VII collagen precursor	3:48606799-48607946	3	GeneID:1294	NM_000094.2
FLJ23447	0.37769	0.920984	0.543294	hypothetical protein LOC79883		19	GeneID:79883	NM_024825.2
SCARA3	0.377557	0.8081	0.430543	scavenger receptor class A; member 3 isoform 2	8:27546745-27547739	8	GeneID:51435	NM_182826.1
AMPH	0.377482	0.423477	0.0459948	amphiphysin isoform 1	7:38638111-38638323	7	GeneID:273	NM_001635.2
SLC1A2	0.377477	0.684611	0.307133	solute carrier family 1; member 2	11:35396372-35398905	11	GeneID:6506	NM_004171.2
ESR1	0.377403	0.4787	0.101297	estrogen receptor 1	6:152170010-152172178	6	GeneID:2099	NM_000125.2
LRFN5	-0.377349	0.1609	0.538248	leucine rich repeat and fibronectin type III domain containing 5	14:41146888-41147599	14	GeneID:145581	NM_152447.2
TLN2	0.377211	0.869176	0.491964	talin 2		15	GeneID:83660	NM_015059.1
FLJ38725	0.377122	0.446483	0.0693613	hypothetical protein LOC144811	13:43351060-43352453	13	GeneID:144811	NM_153218.1
EPS8	0.377122	0.862604	0.485482	epidermal growth factor receptor pathway substrate 8	12:15832492-15834206	12	GeneID:2059	NM_004447.4
ZNF454	0.376983	0.863688	0.486705	zinc finger protein 454	5:178300061-178301434	5	GeneID:285676	NM_182594.1
PLS3	0.376834	0.751311	0.374477	plastin 3	X:114701616-114703085	X	GeneID:5358	NM_005032.3
VASH1	0.376811	0.916135	0.539324	vasohibin 1	14:76296726-76298691	14	GeneID:22846	NM_014909.2
SLC39A12	0.376725	0.595745	0.21902	solute carrier family 39 (zinc transporter); member 12	10:18279665-18279982	10	GeneID:221074	NM_152725.1
SPATA6	0.376552	0.764573	0.388021	spermatogenesis associated 6	1:48709694-48710842	1	GeneID:54558	NM_019073.1
SUSD2	0.376367	0.422678	0.0463102	sushi domain containing 2		22	GeneID:56241	NM_019601.3
COL9A3	0.375914	0.845159	0.469246	alpha 3 type IX collagen	20:60917428-60917826	20	GeneID:1299	NM_001853.2
FAM71B	0.375818	0.498734	0.122917	hypothetical protein LOC153745	5:156525249-156525506	5	GeneID:153745	NM_130899.1
CACNA1A	0.375751	0.916419	0.540668	calcium channel; alpha 1A subunit isoform 2	19:13477638-13478603	19	GeneID:773	NM_023035.1
HSD17B3	0.375663	0.754016	0.378353	estradiol 17 beta-dehydrogenase 3		9	GeneID:3293	NM_000197.1
WBSCR17	0.375547	0.721757	0.34621	UDP-GalNAc:polypeptide N-acetylgalactosaminyltransferase-like 3	7:70233977-70236507	7	GeneID:64409	NM_022479.1
LRRC56	0.375443	0.572072	0.196629	hypothetical protein LOC115399	11:524548-527768	11	GeneID:115399	NM_198075.1
DNAJB13	0.37522	0.571282	0.196062	testis spermatogenesis apoptosis-related protein 6		11	GeneID:374407	NM_153614.2
LOC389199	0.375174	0.650934	0.27576	hypothetical protein LOC389199	4:7991271-7993287	4	GeneID:389199	NM_203423.1
ICAM2	0.375059	0.451204	0.0761451	intercellular adhesion molecule 2 precursor		17	GeneID:3384	NM_000873.2
PDGFRA	0.374874	0.460927	0.0860534	platelet-derived growth factor receptor alpha precursor		4	GeneID:5156	NM_006206.3
DLGAP1	0.374733	0.476494	0.101761	discs large homolog-associated protein 1 isoform alpha		18	GeneID:9229	NM_004746.2
PGC	0.374577	0.680901	0.306325	progastricsin (pepsinogen C)		6	GeneID:5225	NM_002630.1
IL22RA2	-0.374422	0.329897	0.704319	interleukin 22-binding protein isoform 2		6	GeneID:116379	NM_181309.1
FLJ14816	0.374384	0.678875	0.304492	hypothetical protein LOC84931	2:120939973-120940445	2	GeneID:84931	NM_032845.1
RSPO2	0.374252	0.526393	0.152141	hypothetical protein LOC340419	8:109162808-109165294	8	GeneID:340419	NM_178565.3
MGC15875	-0.374188	0.206976	0.581164	hypothetical protein LOC85007 isoform 1	5:177591693-177592655	5	GeneID:85007	NM_032921.1
HK1	0.374019	0.871383	0.497364	hexokinase 1 isoform HKI-R		10	GeneID:3098	NM_033496.1
MYO1E	0.373957	0.47006	0.0961027	myosin IE	15:57450985-57452715	15	GeneID:4643	NM_004998.2
TAAR6	0.373908	0.581204	0.207297	trace amine associated receptor 6	6:132933185-132933396	6	GeneID:319100	NM_175067.1
SLC27A6	-0.373849	0.0228405	0.396689	solute carrier family 27 (fatty acid transporter); member 6	5:128328505-128329501	5	GeneID:28965	NM_014031.3
OXCT1	0.373799	0.950214	0.576415	3-oxoacid CoA transferase 1 precursor	5:41905480-41906648	5	GeneID:5019	NM_000436.2
NOTCH2	0.37377	0.558821	0.18505	notch 2 preproprotein	1:120412706-120414183	1	GeneID:4853	NM_024408.2
RHCG	0.37374	0.537025	0.163285	Rhesus blood group; C glycoprotein	15:87840274-87841084	15	GeneID:51458	NM_016321.1
PTK7	-0.37373	0.476294	0.850024	PTK7 protein tyrosine kinase 7 isoform b precursor	6:43151757-43153139	6	GeneID:5754	NM_152880.2
WFDC2	0.373686	0.846448	0.472762	WAP four-disulfide core domain 2 isoform 3 precursor	20:43531570-43532140	20	GeneID:10406	NM_080733.1
ATRNL1	-0.373679	0.0951087	0.468788	attractin-like 1	10:116842092-116844180	10	GeneID:26033	NM_207303.1
ZNF80	-0.373486	0.117954	0.49144	zinc finger protein 80 (pT17)		3	GeneID:7634	NM_007136.1
PTPRZ1	0.373467	0.436708	0.0632405	protein tyrosine phosphatase; receptor-type; Z polypeptide 1	7:121300103-121301273	7	GeneID:5803	NM_002851.1
CNN1	0.373435	0.759901	0.386466	calponin 1; basic; smooth muscle	19:11510592-11510814	19	GeneID:1264	NM_001299.4
CALB1	0.37339	0.440135	0.0667447	calbindin 1	8:91163956-91164434	8	GeneID:793	NM_004929.2
PTPN20B	0.373204	0.877763	0.504559	protein tyrosine phosphatase; non-receptor type 20	10:48447432-48448226	10	GeneID:26095	NM_015605.4
DIRAS3	0.372998	0.462963	0.0899654	DIRAS family; GTP-binding RAS-like 3	1:68285082-68285689	1	GeneID:9077	NT_032977.8
GPR109B	0.372941	0.605321	0.232381	G protein-coupled receptor 109B		12	GeneID:8843	NM_006018.1
PEX7	0.372822	0.694703	0.321881	peroxisomal biogenesis factor 7	6:137185220-137186803	6	GeneID:5191	NM_000288.1
TGIF2LY	0.372741	0.532828	0.160088	TGFB-induced factor 2-like; Y-linked	Y:3507149-3507995	Y	GeneID:90655	NM_139214.2
HNT	0.372662	0.791377	0.418715	neurotrimin	11:131285371-131286756	11	GeneID:50863	NM_016522.2
CA2	0.372541	0.890411	0.51787	carbonic anhydrase II	8:86562612-86564342	8	GeneID:760	NM_000067.1
ISLR	0.372457	0.479518	0.107062	immunoglobulin superfamily containing leucine-rich repeat		15	GeneID:3671	NM_005545.3
ALOX12B	0.372264	0.457133	0.0848691	arachidonate 12-lipoxygenase; 12R type		17	GeneID:242	NM_001139.1
ALX3	0.372028	0.891793	0.519765	aristaless-like homeobox 3		1	GeneID:257	NM_006492.1
SAMD12	0.372025	0.467041	0.0950156	sterile alpha motif domain containing 12	8:119702599-119703844	8	GeneID:401474	NM_207506.1
DBI	0.371821	0.40168	0.0298594	diazepam binding inhibitor	2:119840362-119841893	2	GeneID:1622	NM_020548.4
PDE9A	0.371778	0.569232	0.197455	phosphodiesterase 9A isoform a	21:42946154-42947773	21	GeneID:5152	NM_002606.2
ATP2B2	0.371571	0.465505	0.0939339	plasma membrane calcium ATPase 2 isoform b		3	GeneID:491	NM_001683.2
AMY1A	0.371283	0.512678	0.141395	amylase; alpha 1A; salivary precursor		1	GeneID:276	NM_001008221.1
S100A1	0.370692	0.63148	0.260788	S100 calcium binding protein A1		1	GeneID:6271	NM_006271.1
OLFML2A	0.370661	0.918266	0.547606	olfactomedin-like 2A		9	GeneID:169611	NM_182487.1
ELOVL4	0.37054	0.855569	0.48503	elongation of very long chain fatty acids (FEN1/Elo2; SUR4/Elo3; yeast)-like 4	6:80713277-80714461	6	GeneID:6785	NM_022726.2
HAPLN3	0.370518	0.476943	0.106425	hyaluronan and proteoglycan link protein 3	15:87239252-87239975	15	GeneID:145864	NM_178232.2
ANP32D	-0.370511	0.244813	0.615325	acidic nuclear phosphoprotein 32D	12:47152601-47152805	12	GeneID:23519	NM_012404.2
MAP2K6	-0.370415	0.0778985	0.448313	mitogen-activated protein kinase kinase 6 isoform 1	17:64921630-64922562	17	GeneID:5608	NM_002758.2
DLGAP4	0.370022	0.642479	0.272456	disks large-associated protein 4 isoform b		20	GeneID:22839	NM_183006.1
SLC12A3	0.36991	0.86841	0.4985	solute carrier family 12 (sodium/chloride transporters); member 3		16	GeneID:6559	NM_000339.1
F2RL3	0.369857	0.415363	0.045506	coagulation factor II (thrombin) receptor-like 3		19	GeneID:9002	NM_003950.1
SULT1A2	0.369729	0.635601	0.265872	sulfotransferase family; cytosolic; 1A; phenol-preferring; member 2		16	GeneID:6799	NM_001054.2
ZNF541	0.369704	0.549598	0.179894	zinc finger protein 541	19:52739817-52741134	19	GeneID:84215	NM_032255.1
MSRB2	0.369658	0.40437	0.0347127	methionine sulfoxide reductase B2		10	GeneID:22921	NM_012228.2
HOXA9	0.369507	0.885533	0.516026	homeobox protein A9 isoform a	7:27170287-27173690	7	GeneID:3205	NM_152739.2
TRIM55	-0.369496	0.255814	0.62531	ring finger protein 29 isoform 2		8	GeneID:84675	NM_033058.2
BHLHB9	0.369343	0.577186	0.207843	basic helix-loop-helix domain containing; class B; 9	X:101862184-101862707	X	GeneID:80823	NM_030639.1
SYNJ2BP	0.369211	0.415205	0.0459941	synaptojanin 2 binding protein	14:69953185-69953706	14	GeneID:55333	NM_018373.1
CH25H	0.369186	0.433214	0.0640279	cholesterol 25-hydroxylase	10:90956117-90957293	10	GeneID:9023	NM_003956.2
DHDDS	-0.369143	0.139033	0.508176	dehydrodolichyl diphosphate synthase isoform b	1:26630409-26631714	1	GeneID:79947	NM_205861.1
SLCO3A1	0.368881	0.414157	0.045276	solute carrier organic anion transporter family; member 3A1		15	GeneID:28232	NM_013272.2
SNAPAP	-0.36884	0.340425	0.709265	SNAP-associated protein	1:151897348-151898293	1	GeneID:23557	NM_012437.3
EVA1	-0.36869	0.0848237	0.453514	epithelial V-like antigen 1 precursor		11	GeneID:10205	NM_005797.2
CHX10	0.368617	0.790223	0.421606	ceh-10 homeo domain containing homolog		14	GeneID:338917	NM_182894.1
KCTD17	0.368568	0.802831	0.434263	potassium channel tetramerisation domain containing 17	22:35777251-35778239	22	GeneID:79734	NM_024681.1
OTEX	0.368494	0.720379	0.351885	paired-like homeobox protein OTEX		X	GeneID:158800	NM_139282.1
HSPA5BP1	-0.368361	0.15369	0.52205	GBP protein isoform a	11:60448258-60449256	11	GeneID:54972	NM_017870.2
CYP2A7	0.36815	0.497478	0.129328	cytochrome P450; family 2; subfamily A; polypeptide 7 isoform 2		19	GeneID:1549	NM_030589.2
OLIG2	0.368148	0.649038	0.280891	oligodendrocyte lineage transcription factor 2	21:33316613-33322726	21	GeneID:10215	NM_005806.2
PEX7	0.368118	0.64959	0.281472	peroxisomal biogenesis factor 7	6:137185220-137186803	6	GeneID:5191	NM_000288.1
C1orf21	0.36802	0.586223	0.218203	chromosome 1 open reading frame 21	1:182623594-182623989	1	GeneID:81563	NM_030806.3
NEGR1	0.367584	0.541085	0.173502	neuronal growth regulator 1	1:72520423-72520740	1	GeneID:257194	NM_173808.2
GNAS	0.367582	0.93869	0.571108	guanine nucleotide binding protein; alpha stimulating activity polypeptide 1 isoform a	20:56860981-56861502	20	GeneID:2778	NT_011362.9
ZNF577	0.367569	0.65566	0.288092	zinc finger protein 577	19:57082498-57083311	19	GeneID:84765	NM_032679.1
TMC4	0.367141	0.580448	0.213307	transmembrane channel-like 4	19:59368866-59369172	19	GeneID:147798	NM_144686.1
GP1BB	-0.367071	0.0214793	0.38855	glycoprotein Ib beta polypeptide precursor	22:18090378-18092219	22	GeneID:2812	NM_000407.3
MYOCD	-0.36693	0.272225	0.639155	myocardin		17	GeneID:93649	NM_153604.1
STEAP2	0.366904	0.947327	0.580424	six transmembrane epithelial antigen of the prostate 2	7:89678588-89679531	7	GeneID:261729	NM_152999.2
DYDC1	0.366837	0.566543	0.199707	DPY30 domain containing 1	10:82106116-82107249	10	GeneID:143241	NM_138812.1
CENTD1	0.366808	0.894818	0.52801	centaurin delta 1 isoform a	4:35921845-35922935	4	GeneID:116984	NM_015230.2
SIM2	0.36666	0.907862	0.541202	single-minded homolog 2 short isoform	21:36989945-36994434	21	GeneID:6493	NM_009586.1
DTNBP1	0.366652	0.663949	0.297297	dystrobrevin binding protein 1 isoform b		6	GeneID:84062	NM_183040.1
SLC12A4	0.366565	0.691303	0.324738	solute carrier family 12 (potassium/chloride transporters); member 4	16:66559289-66561677	16	GeneID:6560	NM_005072.3
LATS2	-0.366476	0.0322825	0.398758	LATS; large tumor suppressor; homolog 2	13:20531429-20534458	13	GeneID:26524	NM_014572.1
RP11-311P8.3	-0.366388	0.121875	0.488263	hypothetical protein LOC139596		X	GeneID:139596	NM_145052.1
POP2	-0.366154	0.157754	0.523908			3	GeneID:152138	XR_000607.1
LGTN	-0.365987	0.0378394	0.403827	ligatin	1:204852282-204852995	1	GeneID:1939	NM_006893.2
SEC14L2	0.36595	0.797768	0.431818	SEC14-like 2	22:29122338-29122690	22	GeneID:23541	NM_012429.1
CALCA	0.365718	0.483173	0.117455	calcitonin isoform CALCA preproprotein	11:14949913-14950639	11	GeneID:796	NM_001741.2
PAQR6	0.365686	0.901351	0.535665	progestin and adipoQ receptor family member VI isoform 1		1	GeneID:79957	NM_024897.2
WWC3	-0.365683	0.128796	0.494479	hypothetical protein LOC55841	X:9942388-9944707	X	GeneID:55841	NM_015691.2
KRTHB6	0.365516	0.425469	0.0599533	keratin; hair; basic; 6	12:50981438-50982407	12	GeneID:3892	NM_002284.2
SLC39A7	0.36549	0.591549	0.22606	solute carrier family 39 (zinc transporter); member 7		6	GeneID:7922	NM_006979.1
NTN1	-0.365068	0.458539	0.823607	netrin 1	17:8864779-8867805	17	GeneID:9423	NM_004822.1
KCNJ1	0.365039	0.590559	0.225521	potassium inwardly-rectifying channel J1 isoform a		11	GeneID:3758	NM_000220.2
FBXO44	0.364869	0.728307	0.363438	F-box protein 44 isoform 1		1	GeneID:93611	NM_001014765.1
FXYD3	0.364842	0.651837	0.286996	FXYD domain containing ion transport regulator 3 isoform 2 precursor		19	GeneID:5349	NM_021910.1
QPCT	0.364778	0.452989	0.088211	glutaminyl-peptide cyclotransferase precursor	2:37425043-37426555	2	GeneID:25797	NM_012413.3
SH3GL2	-0.364765	0.551408	0.916174	SH3-domain GRB2-like 2	9:17568653-17569949	9	GeneID:6456	NM_003026.1
AKAP14	0.364628	0.573557	0.208929	A kinase (PRKA) anchor protein 14 isoform a		X	GeneID:158798	NM_178813.5
HOXD12	0.364627	0.863566	0.498938	homeobox D12	2:176672156-176673886	2	GeneID:3238	NM_021193.2
LALBA	-0.364618	0.48487	0.849487	lactalbumin; alpha- precursor		12	GeneID:3906	NM_002289.2
ZNF396	-0.364598	0.0207153	0.385313	zinc finger protein 396	18:31210659-31211529	18	GeneID:252884	NM_145756.1
GJB4	0.364492	0.436466	0.0719743	gap junction protein; beta 4	1:34999454-35000017	1	GeneID:127534	NM_153212.1
CRABP1	0.364465	0.944639	0.580174	cellular retinoic acid binding protein 1	15:76419520-76421296	15	GeneID:1381	NM_004378.1
LGALS3	0.36446	0.965888	0.601428	galectin 3	14:54665322-54666475	14	GeneID:3958	NM_002306.1
USP44	0.364212	0.928376	0.564164	ubiquitin specific protease 44		12	GeneID:84101	NM_032147.1
TMEM27	0.364156	0.528736	0.16458	transmembrane protein 27		X	GeneID:57393	NM_020665.2
COL1A2	-0.363489	0.487585	0.851075	alpha 2 type I collagen	7:93861712-93862026	7	GeneID:1278	NM_000089.3
C17orf76	0.363478	0.868018	0.50454	hypothetical protein LOC388341		17	GeneID:388341	NM_207387.1
LY6G6C	0.363431	0.781839	0.418408	lymphocyte antigen 6 complex G6C		6	GeneID:80740	NM_025261.1
CPVL	0.363401	0.552711	0.18931	serine carboxypeptidase vitellogenic-like	7:29152038-29152803	7	GeneID:54504	NM_019029.1
SLC2A2	0.363393	0.775647	0.412254	solute carrier family 2 (facilitated glucose transporter); member 2	3:172228585-172229417	3	GeneID:6514	NM_000340.1
TMC7	0.363348	0.424592	0.061244	transmembrane channel-like 7	16:18902547-18903261	16	GeneID:79905	NM_024847.2
ELA3A	0.363092	0.417947	0.0548558	elastase 3A; pancreatic preproprotein		1	GeneID:10136	NM_005747.3
MTM1	-0.362938	0.298894	0.661833	myotubularin	X:149487224-149488471	X	GeneID:4534	NM_000252.1
KLF2	-0.362872	0.0453491	0.408221	Kruppel-like factor	19:16296140-16298098	19	GeneID:10365	NM_016270.2
KRTAP20-1	-0.362799	0.249073	0.611872	keratin associated protein 20-1		21	GeneID:337975	NM_181615.1
GSTM2	0.362793	0.922473	0.55968	glutathione S-transferase M2	1:110012255-110012529	1	GeneID:2946	NM_000848.2
HLA-A	0.362692	0.652513	0.289821	major histocompatibility complex; class I; A precursor		6	GeneID:3105	NM_002116.5
KIAA0649	0.362677	0.709342	0.346664	1A6/DRIM (down-regulated in metastasis) interacting protein	9:137510494-137512352	9	GeneID:9858	NM_014811.3
NR2E3	0.362616	0.403892	0.0412761	photoreceptor-specific nuclear receptor isoform b		15	GeneID:10002	NM_014249.2
SLC15A3	0.362533	0.612	0.249467	solute carrier family 15; member 3	11:60476328-60476534	11	GeneID:51296	NM_016582.1
CETN1	0.362518	0.473525	0.111007	centrin 1	18:570046-571049	18	GeneID:1068	NM_004066.1
SLC13A2	0.362235	0.410988	0.0487532	solute carrier family 13 (sodium-dependent dicarboxylate transporter); member 2	17:23823162-23823434	17	GeneID:9058	NM_003984.1
GPR88	0.362087	0.896892	0.534804	G-protein coupled receptor 88	1:100777010-100778568	1	GeneID:54112	NM_022049.1
TRAM1L1	0.361986	0.759655	0.397668	translocation associated membrane protein 1-like 1	4:118225823-118226399	4	GeneID:133022	NM_152402.1
HRC	0.361924	0.842105	0.480181	histidine-rich calcium-binding protein precursor		19	GeneID:3270	NM_002152.2
ITIH3	0.361892	0.770833	0.408941	inter-alpha (globulin) inhibitor H3		3	GeneID:3699	NM_002217.2
ST3GAL1	0.361814	0.427649	0.0658349	sialyltransferase 4A	8:134651103-134654331	8	GeneID:6482	NM_173344.1
GPR39	0.361758	0.582321	0.220562	G protein-coupled receptor 39	2:132889810-132891152	2	GeneID:2863	NM_001508.1
NOG	-0.361664	0.0822684	0.443932	noggin precursor	17:52024609-52027478	17	GeneID:9241	NM_005450.2
RGS14	0.361652	0.749951	0.388299	regulator of G-protein signalling 14		5	GeneID:10636	NM_006480.4
ADORA3	0.361256	0.89833	0.537074	adenosine A3 receptor isoform 1		1	GeneID:140	NM_020683.5
MGC35154	0.361157	0.833554	0.472398	hypothetical protein LOC165100		2	GeneID:165100	NM_152614.1
SGPP1	0.360944	0.61401	0.253066	sphingosine-1-phosphatase	14:63263584-63265041	14	GeneID:81537	NM_030791.2
EFNA2	0.360848	0.512002	0.151155	ephrin-A2 precursor	19:1236345-1237698	19	GeneID:1943	NM_001405.2
PNLIPRP2	0.36075	0.532178	0.171429	pancreatic lipase-related protein 2		10	GeneID:5408	NM_005396.3
GRAP	0.360554	0.823038	0.462484	GRB2-related adaptor protein	17:18890901-18891101	17	GeneID:10750	NM_006613.3
MYO1A	0.360501	0.783528	0.423027	myosin IA		12	GeneID:4640	NM_005379.2
MGC7036	0.360453	0.465455	0.105003	hypothetical protein LOC196383	12:122486412-122488295	12	GeneID:196383	NM_145058.1
STEAP2	0.360421	0.494253	0.133832	six transmembrane epithelial antigen of the prostate 2	7:89678588-89679531	7	GeneID:261729	NM_152999.2
CA3	0.360406	0.864952	0.504545	carbonic anhydrase III	8:86537665-86538525	8	GeneID:761	NM_005181.2
FGF6	0.360264	0.444553	0.0842896	fibroblast growth factor 6 precursor	12:4425015-4425387	12	GeneID:2251	NM_020996.1
CYP2D6	0.360225	0.847067	0.486842	cytochrome P450; family 2; subfamily D; polypeptide 6 isoform 1		22	GeneID:1565	NM_000106.4
ZNF606	0.360115	0.59719	0.237074	zinc finger protein 606	19:63205137-63206903	19	GeneID:80095	NM_025027.3
MGC45800	0.35993	0.682879	0.322949	hypothetical protein LOC90768	4:183301426-183303600	4	GeneID:90768	NM_178838.3
GPR17	0.359741	0.708838	0.349096	G protein-coupled receptor 17		2	GeneID:2840	NM_005291.1
GADD45G	-0.359741	0.461472	0.821213	growth arrest and DNA-damage-inducible; gamma	9:91408340-91409308	9	GeneID:10912	NM_006705.2
SIX2	0.359712	0.909736	0.550024	sine oculis homeobox homolog 2	2:45088859-45091382	2	GeneID:10736	NM_016932.3
CLEC4F	0.359651	0.442181	0.0825305	C-type lectin; superfamily member 13		2	GeneID:165530	NM_173535.2
PCDHAC2	0.359559	0.520601	0.161041	protocadherin alpha subfamily C; 2 isoform 2 precursor	5:140325975-140327346	5	GeneID:56134	NM_031883.2
RNF113B	0.359482	0.845127	0.485645	ring finger protein 113B		13	GeneID:140432	NM_178861.3
ME3	0.359417	0.74175	0.382333	malic enzyme 3; NADP(+)-dependent; mitochondrial	11:86060219-86061405	11	GeneID:10873	NM_006680.2
TUBB4	0.359308	0.79529	0.435982	tubulin; beta 4		19	GeneID:10382	NM_006087.2
TNK1	-0.359233	0.202469	0.561702	tyrosine kinase; non-receptor; 1	17:7224715-7225512	17	GeneID:8711	NM_003985.1
ATAD3C	0.359184	0.830357	0.471173	ATPase family; AAA domain containing 3C isoform 2	1:1375151-1375634	1	GeneID:219293	XM_933664.1
PRKCDBP	0.359158	0.918227	0.559069	protein kinase C; delta binding protein	11:6297418-6298977	11	GeneID:112464	NM_145040.2
GUCY2D	0.359063	0.865976	0.506912	guanylate cyclase 2D; membrane (retina-specific)	17:7846663-7848252	17	GeneID:3000	NM_000180.1
HTR1B	0.358939	0.506053	0.147115	5-hydroxytryptamine (serotonin) receptor 1B	6:78228521-78230146	6	GeneID:3351	NM_000863.1
MRPS26	0.358803	0.704569	0.345766	mitochondrial ribosomal protein S26		20	GeneID:64949	NM_030811.3
HUNK	0.358748	0.891628	0.53288	hormonally upregulated Neu-associated kinase	21:32166484-32168605	21	GeneID:30811	NM_014586.1
WNT6	0.358701	0.524208	0.165507	wingless-type MMTV integration site family; member 6 precursor	2:219431815-219433437	2	GeneID:7475	NM_006522.3
ATP8B1	0.358555	0.72447	0.365915	ATPase; Class I; type 8B; member 1		18	GeneID:5205	NM_005603.2
TMEM130	0.358508	0.595762	0.237254	hypothetical protein LOC222865	7:98304821-98306320	7	GeneID:222865	NM_152913.1
ATP10A	0.358243	0.892147	0.533904	ATPase; Class V; type 10A	15:23658498-23660531	15	GeneID:57194	NT_026446.13
ADSSL1	0.358225	0.38542	0.0271944	adenylosuccinate synthase-like 1 isoform 1	14:104260862-104262165	14	GeneID:122622	NM_199165.1
RHOBTB1	0.358161	0.443723	0.0855615	Rho-related BTB domain containing 1	10:62430699-62431603	10	GeneID:9886	NM_014836.3
SPATA22	0.358155	0.507322	0.149167	testes development-related NYD-SP20	17:3321498-3322570	17	GeneID:84690	NM_032598.2
MUC3B	0.358146	0.70138	0.343234	mucin 3B		7	GeneID:57876	XM_168578.6
TACR3	0.358133	0.411738	0.053605	tachykinin receptor 3	4:104859633-104860226	4	GeneID:6870	NM_001059.1
APOBEC2	0.358059	0.469643	0.111584	apolipoprotein B mRNA editing enzyme; catalytic polypeptide-like 2		6	GeneID:10930	NM_006789.2
SASH1	0.357959	0.604127	0.246169	SAM and SH3 domain containing 1	6:148704993-148706277	6	GeneID:23328	NM_015278.3
TDGF1	0.357824	0.740294	0.38247	teratocarcinoma-derived growth factor 1	3:46594072-46594386	3	GeneID:6997	NM_003212.1
BANK1	-0.357737	0.183289	0.541026	B-cell scaffold protein with ankyrin repeats 1	4:102930744-102931523	4	GeneID:55024	NM_017935.2
TSP50	0.357669	0.921508	0.563839	testes-specific protease 50	3:46733944-46734676	3	GeneID:29122	NM_013270.2
CHRD	-0.357591	0.446489	0.80408	chordin isoform b		3	GeneID:8646	NM_177978.1
SPN	0.357532	0.554785	0.197253	sialophorin	16:29581106-29581337	16	GeneID:6693	NM_003123.3
FLJ44881	0.357523	0.538188	0.180666	hypothetical protein LOC400661		18	GeneID:400661	NM_207461.1
HOXA11	0.357376	0.52549	0.168115	homeobox protein A11	7:27189699-27192279	7	GeneID:3207	NM_005523.4
NANOS1	0.357153	0.526128	0.168975	nanos homolog 1 isoform 1	10:120778301-120780478	10	GeneID:340719	NM_199461.2
MMP7	-0.357114	0.0964467	0.45356	matrix metalloproteinase 7 preproprotein		11	GeneID:4316	NM_002423.3
CGB5	0.35705	0.611684	0.254634	chorionic gonadotropin; beta polypeptide 5 precursor	19:54238514-54238735	19	GeneID:93659	NM_033043.1
GBP6	0.356999	0.542714	0.185714	guanylate binding protein family; member 6		1	GeneID:163351	NM_198460.1
CX3CL1	0.356778	0.435433	0.0786552	chemokine (C-X3-C motif) ligand 1		16	GeneID:6376	NM_002996.3
KRT8	0.356654	0.739392	0.382738	keratin 8		12	GeneID:3856	NM_002273.2
C1QTNF1	0.356568	0.378706	0.0221378	C1q and tumor necrosis factor related protein 1	17:74531570-74532529	17	GeneID:114897	NM_198594.1
SAMD10	-0.356302	0.0496926	0.405995	sterile alpha motif domain containing 10	20:62080405-62081775	20	GeneID:140700	NM_080621.3
WNT8A	0.356147	0.850799	0.494651	wingless-type MMTV integration site family; member 8A isoform 1 precursor		5	GeneID:7478	NM_031933.1
ALDH5A1	0.356141	0.71439	0.358249	aldehyde dehydrogenase 5A1 precursor; isoform 2	6:24602483-24603880	6	GeneID:7915	NM_001080.3
ZNF643	-0.356053	0.0395095	0.395563	zinc finger protein 643	1:40687981-40688823	1	GeneID:65243	NM_023070.1
C2	0.355945	0.593496	0.237551	complement component 2 precursor		6	GeneID:717	NM_000063.3
IL22RA1	0.355825	0.408851	0.0530267	interleukin 22 receptor; alpha 1		1	GeneID:58985	NM_021258.2
FLJ45983	0.35582	0.663685	0.307865	hypothetical protein LOC399717	10:8130632-8134925	10	GeneID:399717	NM_207423.1
CUEDC1	0.355651	0.504363	0.148712	CUE domain-containing 1		17	GeneID:404093	NM_017949.1
HK2	0.355606	0.752564	0.396958	hexokinase 2		2	GeneID:3099	NM_000189.4
KRT8	0.355549	0.51011	0.154561	keratin 8		12	GeneID:3856	NM_002273.2
ACSBG2	0.3555	0.847706	0.492207	bubblegum related protein		19	GeneID:81616	NM_030924.2
CDCP2	0.35544	0.733568	0.378128	hypothetical protein LOC200008		1	GeneID:200008	NM_201546.2
CYP2F1	0.35531	0.687598	0.332288	cytochrome P450; family 2; subfamily F; polypeptide 1		19	GeneID:1572	NM_000774.3
ATP1B4	0.355005	0.752643	0.397638	ATPase; (Na+)/K+ transporting; beta 4 polypeptide		X	GeneID:23439	NM_012069.2
MSI1	-0.354989	0.19697	0.551959	musashi 1	12:119290126-119292199	12	GeneID:4440	NM_002442.2
[truncated: 3,320 more rows]

## Sheet: Supplementary table 2
Supplementary Table 2. Gene expression profile of K562/P and K562/MX2 cells
GeneSymbol	Fold change([KMX-] / [P-])	KMX(-) Signal(normalized)	P(-) Signal(normalized)	Description and GeneBank Accession Number	Entrez Gene ID
CTAG1A	-804.041	18.9461	15233.4	Homo sapiens cancer/testis antigen 1A (CTAG1A), mRNA [NM_139250]	246100
DLK1	-676.138	110.043	74404.2	Homo sapiens delta-like 1 homolog (Drosophila) (DLK1), mRNA [NM_003836]	8788
VCX3A	-329.081	34.8629	11472.7	Homo sapiens variable charge, X-linked 3A (VCX3A), mRNA [NM_016379]	51481
XAGE1A	-304	111.604	33927.8	Homo sapiens X antigen family, member 1A (XAGE1A), transcript variant a, mRNA [NM_001097592]	653219
VCX	-280.399	27.8574	7811.19	Homo sapiens variable charge, X-linked (VCX), mRNA [NM_013452]	26609
VCX2	-279.434	22.2797	6225.71	Homo sapiens variable charge, X-linked 2 (VCX2), mRNA [NM_016378]	51480
FHL2	-202.499	35.001	7087.67	Homo sapiens four and a half LIM domains 2 (FHL2), transcript variant 5, mRNA [NM_001039492]	2274
BEX4	-201.519	20.8857	4208.87	Homo sapiens brain expressed, X-linked 4 (BEX4), mRNA [NM_001127688]	56271
HCLS1	-170.605	62.1245	10598.8	Homo sapiens hematopoietic cell-specific Lyn substrate 1 (HCLS1), mRNA [NM_005335]	3059
UCA1	-162.612	52.8277	8590.4	Homo sapiens urothelial cancer associated 1 (non-protein coding) (UCA1), non-coding RNA [NR_015379]	652995
IFITM2	-150.728	69.2778	10442.1	Homo sapiens interferon induced transmembrane protein 2 (1-8D) (IFITM2), mRNA [NM_006435]	10581
	-144.963	24.5668	3561.28
CYB5A	-136.984	53.3125	7302.98	Homo sapiens cytochrome b5 type A (microsomal) (CYB5A), transcript variant 2, mRNA [NM_001914]	1528
GPR68	-135.231	37.0398	5008.93	Homo sapiens G protein-coupled receptor 68 (GPR68), mRNA [NM_003485]	8111
CD24	-118.205	63.0017	7447.13	Homo sapiens CD24 signal transducer mRNA, complete cds and 3' region. [L33930]	100133941
KIAA1324L	-116.957	19.5615	2287.85	Homo sapiens KIAA1324-like (KIAA1324L), transcript variant 2, mRNA [NM_152748]	222223
MAGEC1	-90.8075	49.9079	4532.01	Homo sapiens melanoma antigen family C, 1 (MAGEC1), mRNA [NM_005462]	9947
LAPTM5	-89.9161	57.8335	5200.16	Homo sapiens lysosomal protein transmembrane 5 (LAPTM5), mRNA [NM_006762]	7805
PAGE1	-88.9132	18.074	1607.02	Homo sapiens P antigen family, member 1 (prostate associated) (PAGE1), mRNA [NM_003785]	8712
LAPTM5	-87.865	82.6736	7264.11	Homo sapiens lysosomal protein transmembrane 5 (LAPTM5), mRNA [NM_006762]	7805
CD33	-85.8366	22.5623	1936.67	Homo sapiens CD33 molecule (CD33), transcript variant 1, mRNA [NM_001772]	945
APOE	-85.4381	328.224	28042.8	Homo sapiens apolipoprotein E (APOE), mRNA [NM_000041]	348
PLCD1	-85.1325	75.8706	6459.05	Homo sapiens phospholipase C, delta 1 (PLCD1), transcript variant 2, mRNA [NM_006225]	5333
CD86	-83.0913	108.851	9044.54	Homo sapiens CD86 molecule (CD86), transcript variant 2, mRNA [NM_006889]	942
HMBOX1	-75.5381	63.1101	4767.22	homeobox containing 1 [Source:HGNC Symbol;Acc:26137] [ENST00000397358]	79618
	-74.9294	33.2111	2488.49	1EA8_A Chain A, Apolipoprotein E3 22kd Fragment Lys146glu Mutant. {Homo sapiens} (exp=-1; wgp=-1; cg=-1), partial (64%) [THC2582296]
VIL1	-74.6514	25.1293	1875.94	Homo sapiens villin 1 (VIL1), mRNA [NM_007127]	7429
	-73.47	107.93	7929.6
FERMT3	-72.2681	27.4911	1986.73	Homo sapiens fermitin family homolog 3 (Drosophila) (FERMT3), transcript variant URP2LF, mRNA [NM_178443]	83706
	-67.7961	60.9207	4130.19	N47124 yy53b06.r1 Soares_multiple_sclerosis_2NbHMSP Homo sapiens cDNA clone IMAGE:277235 5', mRNA sequence [N47124]
	-65.0265	34.936	2271.77
LRRC2	-64.6378	28.5394	1844.72	Homo sapiens leucine rich repeat containing 2 (LRRC2), transcript variant 1, mRNA [NM_024512]	79442
OR51B5	-62.1272	27.3404	1698.59	Homo sapiens olfactory receptor, family 51, subfamily B, member 5 (OR51B5), mRNA [NM_001005567]	282763
LCP1	-58.9164	178.892	10539.7	Homo sapiens lymphocyte cytosolic protein 1 (L-plastin) (LCP1), mRNA [NM_002298]	3936
MAGEA9	-57.7197	26.0084	1501.2	Homo sapiens melanoma antigen family A, 9 (MAGEA9), mRNA [NM_005365]	4108
PLA2G3	-54.6208	22.4211	1224.66	Homo sapiens phospholipase A2, group III (PLA2G3), mRNA [NM_015715]	50487
	-54.441	18.537	1009.17
SLC43A3	-52.9933	26.3438	1396.04	Homo sapiens solute carrier family 43, member 3 (SLC43A3), mRNA [NM_199329]	29015
	-51.0632	38.4147	1961.58
MXRA8	-50.6065	57.8716	2928.68	Homo sapiens matrix-remodelling associated 8 (MXRA8), mRNA [NM_032348]	54587
TNFRSF14	-49.7198	18.5615	922.876	Homo sapiens tumor necrosis factor receptor superfamily, member 14 (herpesvirus entry mediator) (TNFRSF14), mRNA [NM_003820]	8764
CXorf48	-49.7089	51.9108	2580.43	Homo sapiens chromosome X open reading frame 48 (CXorf48), transcript variant 1, mRNA [NM_001031705]	54967
	-49.4757	69.7211	3449.5	AW993939 RC1-BN0035-130400-013-b06 BN0035 Homo sapiens cDNA, mRNA sequence [AW993939]
CD44	-49.0903	61.4271	3015.48	Homo sapiens CD44 molecule (Indian blood group) (CD44), transcript variant 1, mRNA [NM_000610]	960
UNC13D	-48.3634	21.017	1016.45	Homo sapiens unc-13 homolog D (C. elegans) (UNC13D), mRNA [NM_199242]	201294
CABP7	-47.963	40.8261	1958.14	Homo sapiens calcium binding protein 7 (CABP7), mRNA [NM_182527]	164633
IRX5	-44.363	67.9576	3014.8	Homo sapiens iroquois homeobox 5 (IRX5), mRNA [NM_005853]	10265
	-44.1227	129.777	5726.1	full-length cDNA clone CS0DE011YB11 of Placenta of Homo sapiens (human). [CR594735]
HRC	-44.0737	43.3708	1911.51	Homo sapiens histidine rich calcium binding protein (HRC), mRNA [NM_002152]	3270
RAMP1	-41.5412	31.1817	1295.33	Homo sapiens receptor (G protein-coupled) activity modifying protein 1 (RAMP1), mRNA [NM_005855]	10267
VIL1	-40.6317	17.476	710.08	villin 1 [Source:HGNC Symbol;Acc:12690] [ENST00000248444]	7429
EMID1	-39.4889	18.6049	734.689	Homo sapiens EMI domain containing 1 (EMID1), mRNA [NM_133455]	129080
TNNI3	-39.1217	152.723	5974.81	Homo sapiens troponin I type 3 (cardiac) (TNNI3), mRNA [NM_000363]	7137
VCY	-39.0271	39.5822	1544.78	Homo sapiens variable charge, Y-linked (VCY), mRNA [NM_004679]	9084
NNMT	-38.061	109.756	4177.4	Homo sapiens nicotinamide N-methyltransferase (NNMT), mRNA [NM_006169]	4837
AQPEP	-37.7956	19.8404	749.88	Homo sapiens laeverin (AQPEP), mRNA [NM_173800]	206338
ACCS	-36.0984	16.6795	602.103	Homo sapiens 1-aminocyclopropane-1-carboxylate synthase homolog (Arabidopsis)(non-functional) (ACCS), transcript variant 1, mRNA [NM_032592]	84680
MYL4	-35.1852	274.765	9667.67	Homo sapiens myosin, light chain 4, alkali; atrial, embryonic (MYL4), transcript variant 2, mRNA [NM_002476]	4635
VAMP8	-34.8465	523.24	18233.1	Homo sapiens vesicle-associated membrane protein 8 (endobrevin) (VAMP8), mRNA [NM_003761]	8673
	-34.6943	442.769	15361.5
CTDSPL	-33.303	18.0336	600.571	Homo sapiens CTD (carboxy-terminal domain, RNA polymerase II, polypeptide A) small phosphatase-like (CTDSPL), transcript variant 1, mRNA [NM_001008392]	10217
FAM111A	-33.0411	35.552	1174.68	Homo sapiens family with sequence similarity 111, member A (FAM111A), transcript variant 1, mRNA [NM_022074]	63901
LAMB3	-32.6472	43.8217	1430.66	Homo sapiens laminin, beta 3 (LAMB3), transcript variant 2, mRNA [NM_001017402]	3914
SELENBP1	-32.08	152.333	4886.83	Homo sapiens selenium binding protein 1 (SELENBP1), mRNA [NM_003944]	8991
IGFBP2	-31.8897	188.098	5998.37	Homo sapiens insulin-like growth factor binding protein 2, 36kDa (IGFBP2), mRNA [NM_000597]	3485
HTRA3	-31.5908	31.3313	989.783	Homo sapiens HtrA serine peptidase 3 (HTRA3), mRNA [NM_053044]	94031
LIFR	-30.4192	18.5574	564.502	Homo sapiens leukemia inhibitory factor receptor alpha (LIFR), transcript variant 2, mRNA [NM_002310]	3977
IL10RA	-30.2224	61.7175	1865.25	Homo sapiens interleukin 10 receptor, alpha (IL10RA), transcript variant 1, mRNA [NM_001558]	3587
TUBB2B	-29.9035	30.172	902.246	Homo sapiens tubulin, beta 2B (TUBB2B), mRNA [NM_178012]	347733
GAL3ST1	-29.6077	19.2154	568.924	Homo sapiens galactose-3-O-sulfotransferase 1 (GAL3ST1), mRNA [NM_004861]	9514
MAGEC2	-29.2649	77.4421	2266.33	Homo sapiens melanoma antigen family C, 2 (MAGEC2), mRNA [NM_016249]	51438
PAGE5	-28.1747	154.349	4348.75	Homo sapiens P antigen family, member 5 (prostate associated) (PAGE5), transcript variant 1, mRNA [NM_130467]	90737
TSPAN32	-27.3387	19.1581	523.759	Homo sapiens tetraspanin 32 (TSPAN32), mRNA [NM_139022]	10077
INSIG1	-27.2498	288.744	7868.23	Homo sapiens insulin induced gene 1 (INSIG1), transcript variant 2, mRNA [NM_198336]	3638
	-27.1421	15.366	417.065	K-EST0223382 L17N670205n1 Homo sapiens cDNA clone L17N670205n1-30-E10 5', mRNA sequence [CB162722]
S100P	-26.9014	303.383	8161.43	Homo sapiens S100 calcium binding protein P (S100P), mRNA [NM_005980]	6286
DAB2	-26.7608	23.3134	623.884	Homo sapiens disabled homolog 2, mitogen-responsive phosphoprotein (Drosophila) (DAB2), mRNA [NM_001343]	1601
	-26.1837	1979.5	51830.7	thymosin-like 4 (pseudogene) [Source:HGNC Symbol;Acc:11886] [ENST00000323496]
LRMP	-25.3221	35.8699	908.303	Homo sapiens lymphoid-restricted membrane protein (LRMP), mRNA [NM_006152]	4033
HBBP1	-25.3186	50.288	1273.22	Homo sapiens hemoglobin, beta pseudogene 1 (HBBP1), non-coding RNA [NR_001589]	3044
MYEOV	-24.7338	79.4877	1966.03	Homo sapiens myeloma overexpressed (in a subset of t(11;14) positive multiple myelomas) (MYEOV), mRNA [NM_138768]	26579
IGFBP4	-23.9722	27.5926	661.456	Homo sapiens insulin-like growth factor binding protein 4 (IGFBP4), mRNA [NM_001552]	3487
MESP1	-23.8327	17.5561	418.408	Homo sapiens mesoderm posterior 1 homolog (mouse) (MESP1), mRNA [NM_018670]	55897
GAD1	-23.6265	290.765	6869.78	Homo sapiens glutamate decarboxylase 1 (brain, 67kDa) (GAD1), transcript variant GAD25, mRNA [NM_013445]	2571
ARHGDIB	-23.4324	126.47	2963.48	Homo sapiens Rho GDP dissociation inhibitor (GDI) beta (ARHGDIB), mRNA [NM_001175]	397
SC5DL	-23.3842	42.8812	1002.74	Homo sapiens sterol-C5-desaturase (ERG3 delta-5-desaturase homolog, S. cerevisiae)-like (SC5DL), transcript variant 2, mRNA [NM_001024956]	6309
KEL	-23.0407	19.8514	457.389	Homo sapiens Kell blood group, metallo-endopeptidase (KEL), mRNA [NM_000420]	3792
PRKCZ	-22.4574	68.7562	1544.09	Homo sapiens protein kinase C, zeta (PRKCZ), transcript variant 1, mRNA [NM_002744]	5590
C11orf20	-22.3956	40.7637	912.926	Homo sapiens chromosome 11 open reading frame 20 (C11orf20), mRNA [NM_001039496]	25858
PACSIN1	-22.3903	82.1137	1838.55	Homo sapiens protein kinase C and casein kinase substrate in neurons 1 (PACSIN1), mRNA [NM_020804]	29993
TMSL3	-21.664	1297.43	28107.6	Homo sapiens thymosin-like 3 (TMSL3), mRNA [NM_183049]	7117
CLUAP1	-21.632	26.4585	572.35	Homo sapiens clusterin associated protein 1 (CLUAP1), transcript variant 2, mRNA [NM_024793]	23059
KCNN4	-21.587	130.731	2822.1	Homo sapiens potassium intermediate/small conductance calcium-activated channel, subfamily N, member 4 (KCNN4), mRNA [NM_002250]	3783
ALOX5	-21.499	144.82	3113.5	Homo sapiens arachidonate 5-lipoxygenase (ALOX5), mRNA [NM_000698]	240
RHOH	-21.1993	27.2314	577.286	Homo sapiens ras homolog gene family, member H (RHOH), mRNA [NM_004310]	399
TMSL3	-20.9736	1136.85	23843.9	Homo sapiens thymosin-like 3 (TMSL3), mRNA [NM_183049]	7117
FADS1	-20.9013	2307.38	48227.2	Homo sapiens fatty acid desaturase 1 (FADS1), mRNA [NM_013402]	3992
BATF	-20.6842	39.295	812.787	Homo sapiens basic leucine zipper transcription factor, ATF-like (BATF), mRNA [NM_006399]	10538
	-20.6112	18.5736	382.824
RPA4	-20.517	29.4491	604.207	Homo sapiens replication protein A4, 34kDa (RPA4), mRNA [NM_013347]	29935
FUT1	-20.2579	34.2277	693.381	Homo sapiens fucosyltransferase 1 (galactoside 2-alpha-L-fucosyltransferase, H blood group) (FUT1), mRNA [NM_000148]	2523
SAPS1	-19.8606	79.2709	1574.37	Homo sapiens SAPS domain family, member 1 (SAPS1), mRNA [NM_014931]	22870
DLG3	-19.17	19.229	368.62	Homo sapiens discs, large homolog 3 (Drosophila) (DLG3), transcript variant 1, mRNA [NM_021120]	1741
PEX7	-18.8221	116.428	2191.42	Homo sapiens peroxisomal biogenesis factor 7 (PEX7), mRNA [NM_000288]	5191
	-18.5585	29.3488	544.669
CYP2F1	-18.4226	257.451	4742.92	Homo sapiens cytochrome P450, family 2, subfamily F, polypeptide 1 (CYP2F1), mRNA [NM_000774]	1572
HDGFRP3	-17.8708	68.8554	1230.5	Homo sapiens hepatoma-derived growth factor, related protein 3 (HDGFRP3), mRNA [NM_016073]	50810
COL9A3	-17.6784	32.6265	576.784	Homo sapiens collagen, type IX, alpha 3 (COL9A3), mRNA [NM_001853]	1299
COLEC11	-17.5152	72.6527	1272.53	Homo sapiens collectin sub-family member 11 (COLEC11), transcript variant 2, mRNA [NM_199235]	78989
FAM127A	-17.4892	64.836	1133.93	Homo sapiens family with sequence similarity 127, member A (FAM127A), mRNA [NM_001078171]	8933
FAM127A	-17.4683	668.85	11683.7	Homo sapiens family with sequence similarity 127, member A (FAM127A), mRNA [NM_001078171]	8933
	-17.4588	75.1377	1311.81	RST10553 Athersys RAGE Library Homo sapiens cDNA, mRNA sequence [BG191459]
FCGRT	-17.3263	215.696	3737.21	Homo sapiens Fc fragment of IgG, receptor, transporter, alpha (FCGRT), transcript variant 2, mRNA [NM_004107]	2217
	-17.0856	461.174	7879.44	interferon induced transmembrane protein 8 pseudogene [Source:HGNC Symbol;Acc:32202] [ENST00000399573]
PACSIN1	-16.8662	29.1084	490.947	Homo sapiens protein kinase C and casein kinase substrate in neurons 1 (PACSIN1), mRNA [NM_020804]	29993
	-16.7518	82.005	1373.73	Q5VWT3_HUMAN (Q5VWT3) Complement component (3b/4b) receptor 1-like, partial (27%) [THC2663297]
	-16.5907	42.1366	699.076
LOC388588	-16.5625	110.977	1838.05	Homo sapiens hypothetical protein LOC388588 (LOC388588), mRNA [NM_001163724]	388588
PKLR	-15.7826	28.3538	447.498	Homo sapiens pyruvate kinase, liver and RBC (PKLR), nuclear gene encoding mitochondrial protein, transcript variant 1, mRNA [NM_000298]	5313
	-15.7332	19.703	309.992	ALU7_HUMAN (P39194) Alu subfamily SQ sequence contamination warning entry, partial (8%) [THC2541992]
WIPF1	-15.6443	17.0141	266.174	Homo sapiens WAS/WASL interacting protein family, member 1 (WIPF1), transcript variant 2, mRNA [NM_001077269]	7456
ACAT2	-15.639	167.253	2615.67	Homo sapiens acetyl-Coenzyme A acetyltransferase 2 (ACAT2), mRNA [NM_005891]	39
MBOAT2	-15.55	61.4461	955.486	Homo sapiens membrane bound O-acyltransferase domain containing 2 (MBOAT2), mRNA [NM_138799]	129642
CCL3	-15.4312	22.5768	348.387	Homo sapiens mRNA for pLD78 peptide, complete cds. [D00044]	6348
SH3BGRL	-15.3077	81.4191	1246.34	Homo sapiens SH3 domain binding glutamic acid-rich protein like (SH3BGRL), mRNA [NM_003022]	6451
ANGPT1	-15.2537	22.1384	337.693	Homo sapiens angiopoietin 1, mRNA (cDNA clone IMAGE:4805448), complete cds. [BC029406]	284
PKLR	-15.1574	18.733	283.942	Homo sapiens pyruvate kinase, liver and RBC (PKLR), nuclear gene encoding mitochondrial protein, transcript variant 1, mRNA [NM_000298]	5313
MS4A4A	-15.1367	46.2151	699.544	Homo sapiens membrane-spanning 4-domains, subfamily A, member 4 (MS4A4A), transcript variant 1, mRNA [NM_024021]	51338
CAMK2N2	-14.8176	399.12	5913.99	Homo sapiens calcium/calmodulin-dependent protein kinase II inhibitor 2 (CAMK2N2), mRNA [NM_033259]	94032
NCKAP1L	-14.4555	19.9157	287.892	Homo sapiens NCK-associated protein 1-like (NCKAP1L), mRNA [NM_005337]	3071
IL23A	-14.2099	221.664	3149.81	Homo sapiens interleukin 23, alpha subunit p19 (IL23A), mRNA [NM_016584]	51561
LOC100270746	-14.1085	411.827	5810.25	Homo sapiens hypothetical LOC100270746 (LOC100270746), non-coding RNA [NR_026776]	100270746
PDK3	-14.0979	24.208	341.282	Homo sapiens pyruvate dehydrogenase kinase, isozyme 3 (PDK3), nuclear gene encoding mitochondrial protein, transcript variant 2, mRNA [NM_005391]	5165
ZNF541	-14.0282	35.9415	504.195	Homo sapiens zinc finger protein 541 (ZNF541), mRNA [NM_001101419]	84215
VPS18	-13.7823	2062.36	28424	Homo sapiens vacuolar protein sorting 18 homolog (S. cerevisiae) (VPS18), mRNA [NM_020857]	57617
ARHGAP4	-13.7812	757.528	10439.7	Homo sapiens Rho GTPase activating protein 4 (ARHGAP4), transcript variant 2, mRNA [NM_001666]	393
FADS1	-13.7685	1646.48	22669.6	Homo sapiens fatty acid desaturase 1 (FADS1), mRNA [NM_013402]	3992
TMSB4X	-13.7647	241.609	3325.68	Homo sapiens thymosin beta 4, X-linked (TMSB4X), mRNA [NM_021109]	7114
	-13.719	115.536	1585.04	Human pTR7 mRNA for repetitive sequence. [X15675]
CARD9	-13.5802	105.481	1432.45	Homo sapiens caspase recruitment domain family, member 9 (CARD9), transcript variant 1, mRNA [NM_052813]	64170
CCND1	-13.3367	31.8201	424.375	Homo sapiens cyclin D1 (CCND1), mRNA [NM_053056]	595
ALDH5A1	-13.3327	59.5267	793.655	Homo sapiens aldehyde dehydrogenase 5 family, member A1 (ALDH5A1), nuclear gene encoding mitochondrial protein, transcript variant 1, mRNA [NM_170740]	7915
ITGB7	-13.2412	104.333	1381.49	Homo sapiens integrin, beta 7 (ITGB7), mRNA [NM_000889]	3695
QKI	-13.1745	18.0964	238.412	Homo sapiens quaking homolog, KH domain RNA binding (mouse) (QKI), transcript variant 4, mRNA [NM_206855]	9444
ZNF280A	-13.0993	85.6846	1122.41	Homo sapiens zinc finger protein 280A (ZNF280A), mRNA [NM_080740]	129025
TRAPPC2P1	-13.0959	17.7727	232.75	Homo sapiens trafficking protein particle complex 2 pseudogene 1 (TRAPPC2P1), non-coding RNA [NR_002166]	10597
SYTL1	-13.0727	25.6832	335.748	Homo sapiens synaptotagmin-like 1 (SYTL1), mRNA [NM_032872]	84958
TYROBP	-12.8839	122.437	1577.46	Homo sapiens TYRO protein tyrosine kinase binding protein (TYROBP), transcript variant 1, mRNA [NM_003332]	7305
PPP2R5C	-12.8166	35.3163	452.636	Homo sapiens mRNA; cDNA DKFZp761H0317 (from clone DKFZp761H0317). [AL834350]	5527
HSD17B7	-12.5942	63.9709	805.659	Homo sapiens hydroxysteroid (17-beta) dehydrogenase 7 (HSD17B7), mRNA [NM_016371]	51478
C11orf74	-12.5838	70.0166	881.071	Homo sapiens chromosome 11 open reading frame 74 (C11orf74), mRNA [NM_138787]	119710
LOC728836	-12.5209	30.2069	378.216	PREDICTED: Homo sapiens hypothetical LOC728836 (LOC728836), mRNA [XM_001132428]	728836
HMGCS1	-12.5052	106.583	1332.84	Homo sapiens 3-hydroxy-3-methylglutaryl-Coenzyme A synthase 1 (soluble) (HMGCS1), transcript variant 2, mRNA [NM_002130]	3157
	-12.4523	35.5237	442.351	full-length cDNA clone CS0DD009YF23 of Neuroblastoma Cot 50-normalized of Homo sapiens (human). [CR602075]
C8orf83	-12.4496	27.4008	341.128	Homo sapiens chromosome 8 open reading frame 83 (C8orf83), transcript variant 1, mRNA [NM_001171796]	286144
ZNF550	-12.3975	70.9108	879.114	Homo sapiens zinc finger protein 550, mRNA (cDNA clone MGC:61593 IMAGE:6044705), complete cds. [BC053858]	162972
MEX3B	-12.1926	16.2395	198.002	Homo sapiens mex-3 homolog B (C. elegans) (MEX3B), mRNA [NM_032246]	84206
	-12.1693	139.987	1703.54	Q206M1_9ARAC (Q206M1) Major ampullate spidroin 2 (Fragment), partial (3%) [THC2756939]
IFITM4P	-12.1627	1382.43	16814	Homo sapiens interferon induced transmembrane protein 4 pseudogene (IFITM4P), non-coding RNA [NR_001590]	340198
	-12.1393	29.8246	362.049
ITGA2B	-11.9814	32.907	394.271	Homo sapiens integrin, alpha 2b (platelet glycoprotein IIb of IIb/IIIa complex, antigen CD41) (ITGA2B), mRNA [NM_000419]	3674
C8orf83	-11.8991	55.0195	654.682	Homo sapiens chromosome 8 open reading frame 83 (C8orf83), transcript variant 1, mRNA [NM_001171796]	286144
FOLR1	-11.8484	82.1108	972.879	Homo sapiens folate receptor 1 (adult) (FOLR1), transcript variant 1, mRNA [NM_016725]	2348
DHCR7	-11.8403	2850.71	33753.3	Homo sapiens 7-dehydrocholesterol reductase (DHCR7), transcript variant 1, mRNA [NM_001360]	1717
	-11.7211	54.8088	642.418
HSD17B7	-11.6997	84.5059	988.69	Homo sapiens hydroxysteroid (17-beta) dehydrogenase 7 (HSD17B7), mRNA [NM_016371]	51478
TMSB15A	-11.6972	29.1422	340.882	Homo sapiens thymosin beta 15a (TMSB15A), mRNA [NM_021992]	11013
DOCK11	-11.6917	186.526	2180.8	Homo sapiens dedicator of cytokinesis 11 (DOCK11), mRNA [NM_144658]	139818
LCP2	-11.3189	63.7964	722.105	Homo sapiens lymphocyte cytosolic protein 2 (SH2 domain containing leukocyte protein of 76kDa) (LCP2), mRNA [NM_005565]	3937
ACSM3	-11.0587	557.052	6160.27	Homo sapiens acyl-CoA synthetase medium-chain family member 3 (ACSM3), transcript variant 2, mRNA [NM_202000]	6296
SH3TC1	-11.0058	25.6507	282.307	Homo sapiens SH3 domain and tetratricopeptide repeats 1 (SH3TC1), mRNA [NM_018986]	54436
RNASE1	-10.9689	251.266	2756.1	Homo sapiens ribonuclease, RNase A family, 1 (pancreatic) (RNASE1), transcript variant 3, mRNA [NM_198232]	6035
C1orf226	-10.9563	24.6139	269.678	Homo sapiens chromosome 1 open reading frame 226 (C1orf226), transcript variant 2, mRNA [NM_001085375]	400793
ACAT2	-10.9196	2166.98	23662.7	Homo sapiens acetyl-Coenzyme A acetyltransferase 2 (ACAT2), mRNA [NM_005891]	39
IFITM3	-10.8562	2641.46	28676.1	Homo sapiens interferon induced transmembrane protein 3 (1-8U) (IFITM3), mRNA [NM_021034]	10410
STEAP1	-10.8463	61.5968	668.098	Homo sapiens six transmembrane epithelial antigen of the prostate 1 (STEAP1), mRNA [NM_012449]	26872
MLF1	-10.83	64.7017	700.723	Homo sapiens myeloid leukemia factor 1 (MLF1), transcript variant 2, mRNA [NM_001130157]	4291
HMGCS1	-10.7813	996.09	10739.1	Homo sapiens 3-hydroxy-3-methylglutaryl-Coenzyme A synthase 1 (soluble) (HMGCS1), transcript variant 2, mRNA [NM_002130]	3157
TM6SF1	-10.7433	19.6863	211.496	Homo sapiens transmembrane 6 superfamily member 1 (TM6SF1), transcript variant 1, mRNA [NM_023003]	53346
	-10.7407	56.1421	603.008
STEAP1	-10.7159	35.7649	383.252	Homo sapiens six transmembrane epithelial antigen of the prostate 1 (STEAP1), mRNA [NM_012449]	26872
NUAK2	-10.61	20.2375	214.721	Homo sapiens NUAK family, SNF1-like kinase, 2 (NUAK2), mRNA [NM_030952]	81788
PREX1	-10.5838	65.9113	697.592	Homo sapiens phosphatidylinositol-3,4,5-trisphosphate-dependent Rac exchange factor 1 (PREX1), mRNA [NM_020820]	57580
STOM	-10.5283	98.448	1036.49	Homo sapiens stomatin (STOM), transcript variant 2, mRNA [NM_198194]	2040
SDC1	-10.4718	140.936	1475.86	Homo sapiens syndecan 1 (SDC1), transcript variant 1, mRNA [NM_001006946]	6382
MEX3B	-10.4256	87.8924	916.334	Homo sapiens mex-3 homolog B (C. elegans) (MEX3B), mRNA [NM_032246]	84206
	-10.4198	1997.04	20808.8
PPP1R16B	-10.2958	152.136	1566.37	Homo sapiens protein phosphatase 1, regulatory (inhibitor) subunit 16B (PPP1R16B), transcript variant 1, mRNA [NM_015568]	26051
RASGEF1A	-10.2169	63.0668	644.348	Homo sapiens RasGEF domain family, member 1A (RASGEF1A), mRNA [NM_145313]	221002
RNASE1	-10.1658	25.4051	258.262	Homo sapiens ribonuclease, RNase A family, 1 (pancreatic) (RNASE1), transcript variant 3, mRNA [NM_198232]	6035
BCAS4	-10.1307	73.9532	749.2	Homo sapiens breast carcinoma amplified sequence 4, mRNA (cDNA clone IMAGE:5764497), partial cds. [BC056883]	55653
TCEAL8	-10.1001	510.136	5152.43	Homo sapiens transcription elongation factor A (SII)-like 8 (TCEAL8), transcript variant 1, mRNA [NM_153333]	90843
TSNARE1	-10.0538	122.026	1226.82	Homo sapiens t-SNARE domain containing 1, mRNA (cDNA clone IMAGE:5768818), partial cds. [BC065226]	203062
CLGN	-10.0493	17.3289	174.144	Homo sapiens calmegin (CLGN), transcript variant 1, mRNA [NM_004362]	1047
F2RL3	-10.0477	26.1367	262.613	Homo sapiens coagulation factor II (thrombin) receptor-like 3 (F2RL3), mRNA [NM_003950]	9002
MBOAT2	-10.0287	109.605	1099.19	membrane bound O-acyltransferase domain containing 2 [Source:HGNC Symbol;Acc:25193] [ENST00000305997]	129642
CLEC11A	-9.99306	183.876	1837.49	Homo sapiens C-type lectin domain family 11, member A (CLEC11A), mRNA [NM_002975]	6320
SASH1	-9.98294	23.7808	237.402	Homo sapiens SAM and SH3 domain containing 1 (SASH1), mRNA [NM_015278]	23328
	-9.9116	1758.16	17426.2	interferon induced transmembrane protein 3 (1-8U) [Source:HGNC Symbol;Acc:5414] [ENST00000270031]
hCG_1814486	-9.9004	26.9188	266.507	full-length cDNA clone CS0DH002YE19 of T cells (Jurkat cell line) of Homo sapiens (human). [CR600271]	728724
PDK4	-9.87965	27.3006	269.721	Homo sapiens pyruvate dehydrogenase kinase, isozyme 4 (PDK4), mRNA [NM_002612]	5166
CASP4	-9.81639	151.844	1490.56	Homo sapiens caspase 4, apoptosis-related cysteine peptidase (CASP4), transcript variant gamma, mRNA [NM_033306]	837
EPHB6	-9.79894	46.9599	460.157	Homo sapiens EPH receptor B6 (EPHB6), mRNA [NM_004445]	2051
COTL1	-9.77455	2363.32	23100.4	Homo sapiens coactosin-like 1 (Dictyostelium) (COTL1), mRNA [NM_021149]	23406
	-9.70375	40.5347	393.339	Q8NG87_HUMAN (Q8NG87) Seven transmembrane helix receptor (Fragment), complete [THC2605277]
PAGE2	-9.61956	271.348	2610.25	Homo sapiens P antigen family, member 2 (prostate associated) (PAGE2), mRNA [NM_207339]	203569
SC4MOL	-9.58445	139.864	1340.52	Homo sapiens sterol-C4-methyl oxidase-like (SC4MOL), transcript variant 1, mRNA [NM_006745]	6307
GPR20	-9.40004	24.9371	234.409	Homo sapiens G protein-coupled receptor 20 (GPR20), mRNA [NM_005293]	2843
HEPH	-9.39461	763.219	7170.14	Homo sapiens hephaestin (HEPH), transcript variant 2, mRNA [NM_014799]	9843
NUPR1	-9.27876	567.582	5266.45	Homo sapiens nuclear protein, transcriptional regulator, 1 (NUPR1), transcript variant 1, mRNA [NM_001042483]	26471
PTK2B	-9.1386	23.9327	218.712	Homo sapiens PTK2B protein tyrosine kinase 2 beta (PTK2B), transcript variant 1, mRNA [NM_173174]	2185
CA9	-9.07548	179.882	1632.51	Homo sapiens carbonic anhydrase IX (CA9), mRNA [NM_001216]	768
ARHGAP22	-9.06809	484.689	4395.21	Homo sapiens Rho GTPase activating protein 22 (ARHGAP22), mRNA [NM_021226]	58504
AP1S2	-9.03017	204.421	1845.96	Homo sapiens adaptor-related protein complex 1, sigma 2 subunit (AP1S2), mRNA [NM_003916]	8905
C4B	-9.00689	40.2745	362.748	Homo sapiens complement component 4B (Chido blood group) (C4B), mRNA [NM_001002029]	721
TUBA3D	-8.92264	815.137	7273.17	Homo sapiens tubulin, alpha 3d (TUBA3D), mRNA [NM_080386]	113457
SUSD3	-8.8847	1095.19	9730.41	Homo sapiens sushi domain containing 3 (SUSD3), mRNA [NM_145006]	203328
HIST1H2AG	-8.74212	186.596	1631.25	Homo sapiens histone cluster 1, H2ag (HIST1H2AG), mRNA [NM_021064]	8969
KIFAP3	-8.72847	246.865	2154.76	Homo sapiens kinesin-associated protein 3 (KIFAP3), mRNA [NM_014970]	22920
MCAM	-8.69306	138.948	1207.88	Homo sapiens melanoma cell adhesion molecule (MCAM), mRNA [NM_006500]	4162
DNAJC12	-8.68787	50.2993	436.993	Homo sapiens DnaJ (Hsp40) homolog, subfamily C, member 12 (DNAJC12), transcript variant 1, mRNA [NM_021800]	56521
FOXN3	-8.57199	20.2996	174.008	Homo sapiens forkhead box N3 (FOXN3), transcript variant 2, mRNA [NM_005197]	1112
PRSS8	-8.53141	48.5805	414.461	Homo sapiens protease, serine, 8 (PRSS8), mRNA [NM_002773]	5652
CLCN2	-8.49098	41.6602	353.736	Homo sapiens chloride channel 2 (CLCN2), transcript variant 1, mRNA [NM_004366]	1181
LCE2D	-8.46524	599.526	5075.13	Homo sapiens late cornified envelope 2D (LCE2D), mRNA [NM_178430]	353141
PTGDS	-8.43514	236.204	1992.41	Homo sapiens prostaglandin D2 synthase 21kDa (brain) (PTGDS), mRNA [NM_000954]	5730
GOLSYN	-8.43267	56.6341	477.576	Homo sapiens Golgi-localized protein (GOLSYN), transcript variant 9, mRNA [NM_017786]	55638
TM7SF2	-8.41693	507.521	4271.77	Homo sapiens transmembrane 7 superfamily member 2 (TM7SF2), mRNA [NM_003273]	7108
SSX7	-8.37072	25.8166	216.104	Homo sapiens synovial sarcoma, X breakpoint 7 (SSX7), mRNA [NM_173358]	280658
SSX2	-8.36516	57.7327	482.943	Homo sapiens synovial sarcoma, X breakpoint 2 (SSX2), transcript variant 2, mRNA [NM_175698]	6757
CA12	-8.36226	21.0679	176.175	Homo sapiens carbonic anhydrase XII (CA12), transcript variant 1, mRNA [NM_001218]	771
AMHR2	-8.34704	119.267	995.531	Homo sapiens anti-Mullerian hormone receptor, type II (AMHR2), transcript variant 1, mRNA [NM_020547]	269
LRRTM1	-8.33493	18.792	156.63	Homo sapiens leucine rich repeat transmembrane neuronal 1 (LRRTM1), mRNA [NM_178839]	347730
	-8.32905	858.783	7152.84
FAM124B	-8.26376	20.5595	169.899	Homo sapiens family with sequence similarity 124B (FAM124B), transcript variant 2, mRNA [NM_024785]	79843
	-8.21747	22.282	183.102	Sequence 153 from Patent WO0220754. [AX721193]
SKP2	-8.21128	135.301	1110.99	Homo sapiens S-phase kinase-associated protein 2 (p45) (SKP2), transcript variant 2, mRNA [NM_032637]	6502
IL18RAP	-8.21043	71.1396	584.087	Homo sapiens interleukin 18 receptor accessory protein (IL18RAP), mRNA [NM_003853]	8807
FBLN2	-8.18787	24.1886	198.053	Homo sapiens fibulin 2 (FBLN2), transcript variant 1, mRNA [NM_001004019]	2199
RASGEF1A	-8.18618	145.305	1189.5	Homo sapiens RasGEF domain family, member 1A, mRNA (cDNA clone MGC:26821 IMAGE:4814750), complete cds. [BC022548]	221002
NCRNA00087	-8.11456	51.8126	420.436	Homo sapiens non-protein coding RNA 87 (NCRNA00087), non-coding RNA [NR_024493]	644596
GPSM3	-8.06711	184.155	1485.6	Homo sapiens G-protein signaling modulator 3 (AGS3-like, C. elegans) (GPSM3), mRNA [NM_022107]	63940
CPPED1	-8.0634	53.5128	431.495	Homo sapiens calcineurin-like phosphoesterase domain containing 1 (CPPED1), transcript variant 1, mRNA [NM_018340]	55313
POU3F3	-7.95472	527.099	4192.92	Homo sapiens POU class 3 homeobox 3 (POU3F3), mRNA [NM_006236]	5455
ZFX	-7.94313	17.6528	140.218	Homo sapiens zinc finger protein, X-linked (ZFX), mRNA [NM_003410]	7543
ALDH5A1	-7.89523	27.313	215.642	Homo sapiens aldehyde dehydrogenase 5 family, member A1 (ALDH5A1), nuclear gene encoding mitochondrial protein, transcript variant 1, mRNA [NM_170740]	7915
GXYLT2	-7.8735	23.7413	186.927	glucoside xylosyltransferase 2 [Source:HGNC Symbol;Acc:33383] [ENST00000389617]	727936
FZD4	-7.8523	217.192	1705.46	Homo sapiens frizzled homolog 4 (Drosophila) (FZD4), mRNA [NM_012193]	8322
ACTC1	-7.82636	38.2926	299.692	Homo sapiens actin, alpha, cardiac muscle 1 (ACTC1), mRNA [NM_005159]	70
HLA-C	-7.80075	203.683	1588.88	Homo sapiens major histocompatibility complex, class I, C (HLA-C), mRNA [NM_002117]	3107
ELOVL7	-7.77689	18.6533	145.065	Homo sapiens ELOVL family member 7, elongation of long chain fatty acids (yeast) (ELOVL7), transcript variant 1, mRNA [NM_024930]	79993
	-7.76675	82.4553	640.41
MPZL3	-7.72522	18.8842	145.885	myelin protein zero-like 3 [Source:HGNC Symbol;Acc:27279] [ENST00000278949]	196264
	-7.72354	31.197	240.951
ALDOC	-7.71586	1201.4	9269.82	Homo sapiens aldolase C, fructose-bisphosphate (ALDOC), mRNA [NM_005165]	230
LOC644538	-7.70642	115.318	888.691	Homo sapiens hypothetical protein LOC644538 (LOC644538), mRNA [NM_001163438]	644538
HEPH	-7.69868	435.934	3356.12	Homo sapiens hephaestin (HEPH), transcript variant 2, mRNA [NM_014799]	9843
IDI1	-7.68623	919.317	7066.08	Homo sapiens isopentenyl-diphosphate delta isomerase 1 (IDI1), mRNA [NM_004508]	3422
IFITM1	-7.67839	9503.03	72968	Homo sapiens interferon induced transmembrane protein 1 (9-27) (IFITM1), mRNA [NM_003641]	8519
SCD	-7.65839	497.098	3806.97	Homo sapiens stearoyl-CoA desaturase (delta-9-desaturase) (SCD), mRNA [NM_005063]	6319
PDK3	-7.61168	27.3111	207.883	Homo sapiens pyruvate dehydrogenase kinase, isozyme 3 (PDK3), nuclear gene encoding mitochondrial protein, transcript variant 1, mRNA [NM_001142386]	5165
DBP	-7.61038	20.0806	152.821	Homo sapiens D site of albumin promoter (albumin D-box) binding protein (DBP), mRNA [NM_001352]	1628
FAM113B	-7.54281	101.863	768.333	Homo sapiens family with sequence similarity 113, member B (FAM113B), mRNA [NM_138371]	91523
CASP5	-7.47048	48.6862	363.709	Homo sapiens caspase 5, apoptosis-related cysteine peptidase (CASP5), transcript variant a, mRNA [NM_004347]	838
2011-09-05	-7.46332	3067.1	22890.8	Homo sapiens septin 5 (SEPT5), mRNA [NM_002688]	5413
ARHGEF17	-7.43702	46.2637	344.064	Homo sapiens Rho guanine nucleotide exchange factor (GEF) 17 (ARHGEF17), mRNA [NM_014786]	9828
CD3D	-7.43655	271.265	2017.27	Homo sapiens CD3d molecule, delta (CD3-TCR complex) (CD3D), transcript variant 1, mRNA [NM_000732]	915
	-7.42757	20.2225	150.204	Homo sapiens cDNA FLJ46556 fis, clone THYMU3039807. [AK128413]
RBM22	-7.39669	70.6564	522.623	Homo sapiens RNA binding motif protein 22 (RBM22), mRNA [NM_018047]	55696
	-7.37607	259.998	1917.76	Q4J972_SULAC (Q4J972) Conserved Crenarchaeal protein, partial (9%) [THC2715094]
MT1G	-7.35079	2739.1	20134.6	Homo sapiens metallothionein 1G (MT1G), mRNA [NM_005950]	4495
PRSS2	-7.34942	125.85	924.927	Homo sapiens protease, serine, 2 (trypsin 2) (PRSS2), transcript variant 1, mRNA [NM_002770]	5645
CTSS	-7.33769	40.4584	296.871	Homo sapiens cathepsin S (CTSS), mRNA [NM_004079]	1520
FZD1	-7.31364	23.4698	171.65	Homo sapiens frizzled homolog 1 (Drosophila) (FZD1), mRNA [NM_003505]	8321
ITGA2B	-7.30994	29.8867	218.47	Homo sapiens integrin, alpha 2b (platelet glycoprotein IIb of IIb/IIIa complex, antigen CD41) (ITGA2B), mRNA [NM_000419]	3674
	-7.28638	21.9355	159.831	HUMC4AA2 complement component C4A {Homo sapiens} (exp=-1; wgp=0; cg=0), partial (6%) [THC2527772]
	-7.26212	15.892	115.41
LOC441666	-7.25803	43.6685	316.947	Homo sapiens zinc finger protein 91 pseudogene (LOC441666), non-coding RNA [NR_024380]	441666
HIST1H2AK	-7.25378	143.619	1041.78	Homo sapiens histone cluster 1, H2ak (HIST1H2AK), mRNA [NM_003510]	8330
BOD1L	-7.24688	94.7248	686.46	Homo sapiens family with sequence similarity 44, member A, mRNA (cDNA clone IMAGE:5503684), with apparent retained intron. [BC043603]	259282
	-7.23854	62.784	454.464
FAM172A	-7.21809	25.2781	182.46	Homo sapiens family with sequence similarity 172, member A (FAM172A), transcript variant 1, mRNA [NM_032042]	83989
GMFG	-7.21597	2110.59	15229.9	Homo sapiens glia maturation factor, gamma (GMFG), mRNA [NM_004877]	9535
DHX58	-7.20556	65.5135	472.062	Homo sapiens DEXH (Asp-Glu-X-His) box polypeptide 58 (DHX58), mRNA [NM_024119]	79132
	-7.1918	70.4514	506.673	Homo sapiens cDNA clone IMAGE:4329532, partial cds. [BC011940]
	-7.11983	194.623	1385.68	COX17 cytochrome c oxidase assembly homolog (S. cerevisiae) [Source:HGNC Symbol;Acc:2264] [ENST00000484810]
STOM	-7.11913	311.568	2218.1	Homo sapiens stomatin (STOM), transcript variant 2, mRNA [NM_198194]	2040
MCAM	-7.10379	50.4911	358.678	Homo sapiens melanoma cell adhesion molecule (MCAM), mRNA [NM_006500]	4162
MT1G	-7.09775	543.425	3857.09	Homo sapiens metallothionein 1G (MT1G), mRNA [NM_005950]	4495
	-7.09458	17.0828	121.195
GPRASP2	-7.0838	20.7534	147.013	Homo sapiens G protein-coupled receptor associated sorting protein 2 (GPRASP2), transcript variant 1, mRNA [NM_001004051]	114928
COTL1	-7.03323	4597.06	32332.2	Homo sapiens coactosin-like 1 (Dictyostelium) (COTL1), mRNA [NM_021149]	23406
SNTA1	-7.00702	1396.79	9787.36	Homo sapiens syntrophin, alpha 1 (dystrophin-associated protein A1, 59kDa, acidic component) (SNTA1), mRNA [NM_003098]	6640
	-6.99762	38.3676	268.482	Homo sapiens clone 2.2H12 Ndr Ser/Thr kinase-like protein mRNA, partial cds. [AF034187]
	-6.97707	24.9512	174.086	ac43g07.s1 Stratagene hNT neuron (#937233) Homo sapiens cDNA clone IMAGE:859260 3', mRNA sequence [AA666384]
MYLIP	-6.93771	163.569	1134.79	Homo sapiens myosin regulatory light chain interacting protein (MYLIP), mRNA [NM_013262]	29116
SOX3	-6.93411	1422.89	9866.47	Homo sapiens SRY (sex determining region Y)-box 3 (SOX3), mRNA [NM_005634]	6658
TRIM68	-6.90079	43.3089	298.866	Homo sapiens tripartite motif-containing 68 (TRIM68), mRNA [NM_018073]	55128
LST1	-6.88778	23.539	162.131	Homo sapiens leukocyte specific transcript 1 (LST1), transcript variant 1, mRNA [NM_007161]	7940
	-6.8698	21.4483	147.346	BX094364 Soares_testis_NHT Homo sapiens cDNA clone IMAGp998D074163, mRNA sequence [BX094364]
CASP4	-6.8069	339.298	2309.57	Homo sapiens caspase 4, apoptosis-related cysteine peptidase (CASP4), transcript variant gamma, mRNA [NM_033306]	837
	-6.76785	123.428	835.344
MMP15	-6.7495	188.322	1271.08	Homo sapiens matrix metallopeptidase 15 (membrane-inserted) (MMP15), mRNA [NM_002428]	4324
GBP5	-6.71978	28.3188	190.296	Homo sapiens guanylate binding protein 5 (GBP5), transcript variant 1, mRNA [NM_052942]	115362
PCTP	-6.71684	1132.73	7608.35	Homo sapiens phosphatidylcholine transfer protein (PCTP), transcript variant 1, mRNA [NM_021213]	58488
KCNAB2	-6.69765	30.1142	201.694	Homo sapiens potassium voltage-gated channel, shaker-related subfamily, beta member 2 (KCNAB2), transcript variant 1, mRNA [NM_003636]	8514
AKR1B1	-6.68001	51.5875	344.606	Homo sapiens aldo-keto reductase family 1, member B1 (aldose reductase) (AKR1B1), mRNA [NM_001628]	231
LOC399491	-6.6541	126.964	844.833	Homo sapiens LOC399491 protein, mRNA (cDNA clone IMAGE:4941479), containing frame-shift errors. [BC048794]	399491
TET1	-6.60985	81.8168	540.797	Homo sapiens tet oncogene 1 (TET1), mRNA [NM_030625]	80312
PLTP	-6.56595	96.7765	635.429	Homo sapiens phospholipid transfer protein (PLTP), transcript variant 1, mRNA [NM_006227]	5360
HLA-G	-6.55868	273.593	1794.41	Homo sapiens major histocompatibility complex, class I, G (HLA-G), mRNA [NM_002127]	3135
BCKDHB	-6.52276	18.6734	121.802	Homo sapiens branched chain keto acid dehydrogenase E1, beta polypeptide (BCKDHB), nuclear gene encoding mitochondrial protein, transcript variant 1, mRNA [NM_183050]	594
SERGEF	-6.52224	277.746	1811.52	Homo sapiens secretion regulating guanine nucleotide exchange factor (SERGEF), mRNA [NM_012139]	26297
AIG1	-6.5137	290.298	1890.92	Homo sapiens androgen-induced 1 (AIG1), mRNA [NM_016108]	51390
KLHL24	-6.49937	84.8614	551.545	Homo sapiens kelch-like 24 (Drosophila) (KLHL24), mRNA [NM_017644]	54800
RAG1	-6.4805	18.3672	119.029	Homo sapiens recombination activating gene 1 (RAG1), mRNA [NM_000448]	5896
TAP1	-6.47706	275.447	1784.08	Homo sapiens transporter 1, ATP-binding cassette, sub-family B (MDR/TAP) (TAP1), mRNA [NM_000593]	6890
	-6.46616	59.9737	387.799
	-6.4449	45.0472	290.324	Homo sapiens full length insert cDNA clone YP11C01. [AF085877]
NRM	-6.40877	151.304	969.674	Homo sapiens nurim (nuclear envelope membrane protein) (NRM), mRNA [NM_007243]	11270
TET1	-6.40622	109.244	699.842	Homo sapiens tet oncogene 1 (TET1), mRNA [NM_030625]	80312
	-6.33298	20.4575	129.557	UI-E-EJ0-aip-c-14-0-UI.s1 UI-E-EJ0 Homo sapiens cDNA clone UI-E-EJ0-aip-c-14-0-UI 3', mRNA sequence [BM684461]
HIST1H4E	-6.27643	116.394	730.54	Homo sapiens histone cluster 1, H4e (HIST1H4E), mRNA [NM_003545]	8367
GCNT1	-6.26927	17.898	112.207	Homo sapiens glucosaminyl (N-acetyl) transferase 1, core 2 (GCNT1), transcript variant 2, mRNA [NM_001490]	2650
MT1E	-6.24583	1186.4	7410.06	Homo sapiens metallothionein 1E (MT1E), mRNA [NM_175617]	4493
CENPH	-6.19801	723.758	4485.86	Homo sapiens centromere protein H (CENPH), mRNA [NM_022909]	64946
JDP2	-6.17492	323.528	1997.76	Homo sapiens Jun dimerization protein 2 (JDP2), transcript variant 1, mRNA [NM_130469]	122953
PABPC4L	-6.17183	23.6781	146.137	Homo sapiens poly(A) binding protein, cytoplasmic 4-like (PABPC4L), mRNA [NM_001114734]	132430
	-6.16053	41.5367	255.888	EST00102 Image cDNA Library Homo sapiens cDNA clone Image:4133353, mRNA sequence [CB338058]
ZC4H2	-6.15104	41.567	255.68	Homo sapiens zinc finger, C4H2 domain containing (ZC4H2), mRNA [NM_018684]	55906
KRT3	-6.13305	54.6679	335.281	Homo sapiens keratin 3 (KRT3), mRNA [NM_057088]	3850
HEYL	-6.11475	60.8992	372.383	Homo sapiens hairy/enhancer-of-split related with YRPW motif-like (HEYL), mRNA [NM_014571]	26508
tcag7.1196	-6.08725	28.4653	173.276	Homo sapiens similar to GLI-Kruppel family member HKR1 (LOC728743), non-coding RNA [NR_027237]	728743
ATP1B2	-6.08309	114.482	696.407	Homo sapiens ATPase, Na+/K+ transporting, beta 2 polypeptide (ATP1B2), mRNA [NM_001678]	482
BOLA1	-6.06746	102.529	622.088	Homo sapiens bolA homolog 1 (E. coli) (BOLA1), mRNA [NM_016074]	51027
RBM47	-6.04671	32.5529	196.838	Homo sapiens RNA binding motif protein 47 (RBM47), transcript variant 2, mRNA [NM_019027]	54502
PRAME	-6.04215	2574.21	15553.8	Homo sapiens preferentially expressed antigen in melanoma (PRAME), transcript variant 5, mRNA [NM_206956]	23532
ANGPT1	-6.03645	83.1039	501.653	Homo sapiens angiopoietin 1 (ANGPT1), mRNA [NM_001146]	284
SH3BGRL2	-6.02399	28.5487	171.977	Homo sapiens SH3 domain binding glutamic acid-rich protein like 2 (SH3BGRL2), mRNA [NM_031469]	83699
COTL1	-6.01764	34.6487	208.504	Homo sapiens coactosin-like 1 (Dictyostelium) (COTL1), mRNA [NM_021149]	23406
	-6.00809	51.415	308.906	Q6YAI6_9HIV1 (Q6YAI6) Gag-pol fusion polyprotein (Fragment), partial (5%) [THC2697412]
HSPB3	-5.99589	33.8756	203.114	Homo sapiens heat shock 27kDa protein 3 (HSPB3), mRNA [NM_006308]	8988
FAM69C	-5.97643	23.068	137.864	Homo sapiens family with sequence similarity 69, member C (FAM69C), mRNA [NM_001044369]	125704
MFGE8	-5.97513	41.6585	248.915	Homo sapiens milk fat globule-EGF factor 8 protein (MFGE8), transcript variant 1, mRNA [NM_005928]	4240
	-5.95155	19.3716	115.291
	-5.9448	24.4623	145.424
RGS3	-5.90592	30.6226	180.855	Homo sapiens regulator of G-protein signaling 3 (RGS3), transcript variant 4, mRNA [NM_134427]	5998
CUX1	-5.90227	157.289	928.362	Homo sapiens cut-like homeobox 1 (CUX1), transcript variant 2, mRNA [NM_001913]	1523
CFD	-5.89958	1272.07	7504.7	Homo sapiens complement factor D (adipsin) (CFD), mRNA [NM_001928]	1675
	-5.89862	27.9472	164.85	AGENCOURT_10411121 NIH_MGC_82 Homo sapiens cDNA clone IMAGE:6619843 5', mRNA sequence [BU853136]
	-5.88828	137.536	809.848	Q333X5_SPAJD (Q333X5) Heparanase, partial (3%) [THC2687538]
PLCG2	-5.88821	212.726	1252.57	Homo sapiens phospholipase C, gamma 2 (phosphatidylinositol-specific) (PLCG2), mRNA [NM_002661]	5336
SC65	-5.79151	47.2229	273.491	Homo sapiens synaptonemal complex protein SC65 (SC65), mRNA [NM_006455]	10609
ZNRD1	-5.78095	2013.59	11640.5	Homo sapiens zinc ribbon domain containing 1 (ZNRD1), transcript variant a, mRNA [NM_170783]	30834
TM7SF2	-5.77624	93.02	537.306	Homo sapiens transmembrane 7 superfamily member 2 (TM7SF2), mRNA [NM_003273]	7108
HIST2H2BE	-5.7704	197.298	1138.49	Homo sapiens histone cluster 2, H2be (HIST2H2BE), mRNA [NM_003528]	8349
C1orf170	-5.76085	19.0647	109.829	Homo sapiens chromosome 1 open reading frame 170 (C1orf170), non-coding RNA [NR_027693]	84808
SMYD3	-5.713	3538.24	20214	Homo sapiens SET and MYND domain containing 3 (SMYD3), transcript variant 2, mRNA [NM_022743]	64754
HLA-C	-5.70734	537.153	3065.72	Human major histocompatibility class I HLA-Cw2.2 heavy chain mRNA, partial cds. [M26712]	3107
POFUT1	-5.70726	24.3243	138.825	Homo sapiens protein O-fucosyltransferase 1 (POFUT1), transcript variant 2, mRNA [NM_172236]	23509
HIST1H4D	-5.70072	1410.13	8038.77	Homo sapiens histone cluster 1, H4d (HIST1H4D), mRNA [NM_003539]	8360
MMAB	-5.69018	1019.23	5799.59	Homo sapiens methylmalonic aciduria (cobalamin deficiency) cblB type (MMAB), nuclear gene encoding mitochondrial protein, mRNA [NM_052845]	326625
PHF14	-5.68348	38.675	219.808	Homo sapiens PHD finger protein 14 (PHF14), transcript variant 2, mRNA [NM_014660]	9678
LOC100133161	-5.68051	289.195	1642.78	Homo sapiens hypothetical LOC100133161 (LOC100133161), non-coding RNA [NR_028326]	100133161
PTMA	-5.67076	203.662	1154.92	Homo sapiens prothymosin, alpha (PTMA), transcript variant 2, mRNA [NM_002823]	5757
H2BFXP	-5.66429	48.4151	274.237	Homo sapiens H2B histone family, member X, pseudogene (H2BFXP), non-coding RNA [NR_003238]	767811
GNRH2	-5.66351	117.373	664.744	Homo sapiens gonadotropin-releasing hormone 2 (GNRH2), transcript variant 2, mRNA [NM_178332]	2797
CCDC66	-5.649	34.3227	193.889	Homo sapiens coiled-coil domain containing 66 (CCDC66), transcript variant 2, mRNA [NM_001012506]	285331
FADS2	-5.64494	313.49	1769.63	Homo sapiens fatty acid desaturase 2 (FADS2), mRNA [NM_004265]	9415
CDK19	-5.62725	119.3	671.33	Homo sapiens mRNA full length insert cDNA clone EUROIMAGE 1628928. [AJ420571]	23097
DIDO1	-5.61824	89.0925	500.543	Homo sapiens death inducer-obliterator 1 (DIDO1), transcript variant 1, mRNA [NM_022105]	11083
C10orf54	-5.61539	115.196	646.872	Homo sapiens chromosome 10 open reading frame 54 (C10orf54), mRNA [NM_022153]	64115
ACSS2	-5.6045	266.971	1496.24	Homo sapiens acyl-CoA synthetase short-chain family member 2 (ACSS2), transcript variant 1, mRNA [NM_018677]	55902
RAB3IL1	-5.60313	58.2439	326.348	Homo sapiens RAB3A interacting protein (rabin3)-like 1 (RAB3IL1), mRNA [NM_013401]	5866
	-5.59102	98.9977	553.498	AV749851 NPC Homo sapiens cDNA clone NPCBGF04 5', mRNA sequence [AV749851]
	-5.58614	3022.03	16881.5
SERGEF	-5.5675	227.008	1263.87	Homo sapiens mRNA for deafness locus associated putative guanine nucleotide exchange factor (DelGEF gene, splice variant DelGEF1). [AJ243950]	26297
	-5.54568	18.0462	100.079
SPON2	-5.48839	117.685	645.902	Homo sapiens spondin 2, extracellular matrix protein (SPON2), transcript variant 1, mRNA [NM_012445]	10417
NCRNA00120	-5.45055	69.1346	376.821	Homo sapiens non-protein coding RNA 120 (NCRNA00120), non-coding RNA [NR_002767]	55389
LOC100130557	-5.44032	1496.73	8142.66	Homo sapiens hypothetical LOC100130557 (LOC100130557), non-coding RNA [NR_024567]	100130557
	-5.42934	188.831	1025.23	Q86XU9_HUMAN (Q86XU9) Integral membrane protein 1 (Fragment), partial (7%) [THC2502568]
C7orf50	-5.36699	990.139	5314.06	Homo sapiens chromosome 7 open reading frame 50 (C7orf50), transcript variant 1, mRNA [NM_032350]	84310
CXCR3	-5.35098	58.4343	312.681	Homo sapiens chemokine (C-X-C motif) receptor 3 (CXCR3), transcript variant A, mRNA [NM_001504]	2833
LOC400604	-5.34075	38.7944	207.192	Homo sapiens hypothetical gene supported by BC039664, mRNA (cDNA clone IMAGE:2901155). [BC039664]	400604
CD84	-5.31186	48.7863	259.146	CD84 molecule [Source:HGNC Symbol;Acc:1704] [ENST00000368054]	8832
CCDC80	-5.30736	22.0864	117.22	Homo sapiens coiled-coil domain containing 80 (CCDC80), transcript variant 1, mRNA [NM_199511]	151887
MYLIP	-5.30731	225.761	1198.19	Homo sapiens myosin regulatory light chain interacting protein (MYLIP), mRNA [NM_013262]	29116
RPS6KA5	-5.30171	83.1872	441.034	Homo sapiens ribosomal protein S6 kinase, 90kDa, polypeptide 5 (RPS6KA5), transcript variant 1, mRNA [NM_004755]	9252
SAMD10	-5.2984	26.3516	139.621	Homo sapiens sterile alpha motif domain containing 10 (SAMD10), mRNA [NM_080621]	140700
C10orf95	-5.29728	131.445	696.302	Homo sapiens chromosome 10 open reading frame 95 (C10orf95), mRNA [NM_024886]	79946
HLA-J	-5.29141	246.396	1303.78	Homo sapiens major histocompatibility complex, class I, J (pseudogene) (HLA-J), non-coding RNA [NR_024240]	3137
CELA2A	-5.25068	518.37	2721.8	Homo sapiens chymotrypsin-like elastase family, member 2A (CELA2A), mRNA [NM_033440]	63036
LOC400099	-5.24874	176.304	925.373	Homo sapiens cDNA clone IMAGE:4813615. [BC024195]	400099
RSRC1	-5.24614	152.149	798.196	Homo sapiens arginine/serine-rich coiled-coil 1 (RSRC1), mRNA [NM_016625]	51319
CDKN1C	-5.24454	1433.34	7517.2	Homo sapiens cyclin-dependent kinase inhibitor 1C (p57, Kip2) (CDKN1C), transcript variant 1, mRNA [NM_000076]	1028
CEP57	-5.22338	29.8835	156.093	Homo sapiens centrosomal protein 57kDa, mRNA (cDNA clone MGC:47657 IMAGE:5415088), complete cds. [BC039711]	9702
PCYT2	-5.21567	154.874	807.771	Homo sapiens phosphate cytidylyltransferase 2, ethanolamine (PCYT2), mRNA [NM_002861]	5833
HIST2H2BE	-5.20057	48.7953	253.763	Homo sapiens histone cluster 2, H2be (HIST2H2BE), mRNA [NM_003528]	8349
SULT1A1	-5.19688	170.141	884.205	Homo sapiens sulfotransferase family, cytosolic, 1A, phenol-preferring, member 1 (SULT1A1), transcript variant 2, mRNA [NM_177529]	6817
LOC644246	-5.18084	248.605	1287.98	Homo sapiens hypothetical protein LOC644246, mRNA (cDNA clone IMAGE:4730995), partial cds. [BC020847]	644246
DUSP21	-5.16567	35.6952	184.389	Homo sapiens dual specificity phosphatase 21 (DUSP21), mRNA [NM_022076]	63904
MYCL1	-5.16407	24.4608	126.317	Homo sapiens v-myc myelocytomatosis viral oncogene homolog 1, lung carcinoma derived (avian) (MYCL1), transcript variant 3, mRNA [NM_005376]	4610
	-5.15261	44.3001	228.261	structural maintenance of chromosomes flexible hinge domain containing 1 [Source:HGNC Symbol;Acc:29090] [ENST00000359193]
MLF1	-5.14786	1454.12	7485.61	Homo sapiens myeloid leukemia factor 1 (MLF1), transcript variant 1, mRNA [NM_022443]	4291
NMD3	-5.14009	41.9276	215.512	Homo sapiens NMD3 homolog (S. cerevisiae) (NMD3), mRNA [NM_015938]	51068
HLA-C	-5.1353	405.361	2081.65	Homo sapiens major histocompatibility complex, class I, C, mRNA (cDNA clone MGC:14707 IMAGE:4249847), complete cds. [BC008457]	3107
HBQ1	-5.11955	711.621	3643.18	Homo sapiens hemoglobin, theta 1 (HBQ1), mRNA [NM_005331]	3049
DUSP23	-5.10516	1562.69	7977.81	Homo sapiens dual specificity phosphatase 23 (DUSP23), mRNA [NM_017823]	54935
IL9R	-5.09835	74.1841	378.216	Homo sapiens interleukin 9 receptor (IL9R), transcript variant 1, mRNA [NM_002186]	3581
STARD5	-5.09612	28.1599	143.506	Homo sapiens StAR-related lipid transfer (START) domain containing 5 (STARD5), mRNA [NM_181900]	80765
LOC440434	-5.08929	55.6074	283.002	Homo sapiens cDNA FLJ43844 fis, clone TESTI4006308, highly similar to Puromycin-sensitive aminopeptidase (EC 3.4.11.-). [AK125832]	440434
CORO1A	-5.08851	43.182	219.732	Homo sapiens coronin, actin binding protein, 1A (CORO1A), mRNA [NM_007074]	11151
ZSCAN20	-5.08357	66.4549	337.828	Homo sapiens zinc finger and SCAN domain containing 20 (ZSCAN20), mRNA [NM_145238]	7579
DPM3	-5.08243	688.415	3498.82	Homo sapiens dolichyl-phosphate mannosyltransferase polypeptide 3 (DPM3), transcript variant 1, mRNA [NM_018973]	54344
LYZ	-5.07682	52.4627	266.343	Homo sapiens lysozyme (renal amyloidosis) (LYZ), mRNA [NM_000239]	4069
PRSS2	-5.06468	47.0869	238.48	Homo sapiens protease, serine, 2 (trypsin 2) (PRSS2), transcript variant 1, mRNA [NM_002770]	5645
C16orf35	-5.06301	1912.31	9682.06	Homo sapiens chromosome 16 open reading frame 35 (C16orf35), transcript variant 2, mRNA [NM_001039476]	8131
MT1L	-5.05123	1470.53	7427.99	Homo sapiens metallothionein 1L (gene/pseudogene) (MT1L), non-coding RNA [NR_001447]	4500
	-5.05072	950.247	4799.43
CHCHD6	-5.04165	610.5	3077.92	Homo sapiens coiled-coil-helix-coiled-coil-helix domain containing 6 (CHCHD6), mRNA [NM_032343]	84303
CCDC85B	-5.04133	667.568	3365.44	Homo sapiens coiled-coil domain containing 85B (CCDC85B), mRNA [NM_006848]	11007
GYPC	-5.03899	708.266	3568.95	Homo sapiens glycophorin C (Gerbich blood group) (GYPC), transcript variant 1, mRNA [NM_002101]	2995
LOC399491	-5.02933	94.0046	472.78	Homo sapiens cDNA FLJ13314 fis, clone OVARC1001506, highly similar to POLYCYSTIN PRECURSOR. [AK023376]	399491
NMD3	-5.00433	181.82	909.889	Homo sapiens NMD3 homolog (S. cerevisiae) (NMD3), mRNA [NM_015938]	51068
KLHL18	-5.00198	344.115	1721.25	Homo sapiens kelch-like 18 (Drosophila), mRNA (cDNA clone IMAGE:4081125), partial cds. [BC015962]	23276
CCDC91	-4.99046	54.3421	271.192	Homo sapiens coiled-coil domain containing 91 (CCDC91), mRNA [NM_018318]	55297
AP1S2	-4.98273	132.89	662.157	Homo sapiens adaptor-related protein complex 1, sigma 2 subunit (AP1S2), mRNA [NM_003916]	8905
HIST1H2AM	-4.98253	115.62	576.08	Homo sapiens histone cluster 1, H2am (HIST1H2AM), mRNA [NM_003514]	8336
HYAL1	-4.98216	33.5557	167.18	Homo sapiens hyaluronoglucosaminidase 1 (HYAL1), transcript variant 1, mRNA [NM_007312]	3373
CD52	-4.96568	710.6	3528.61	Homo sapiens CD52 molecule (CD52), mRNA [NM_001803]	1043
	-4.95452	35.8684	177.711	Homo sapiens cDNA clone IMAGE:4301941, partial cds. [BC063381]
	-4.94906	11381.8	56329.2
PIR	-4.94594	1989.33	9839.12	Homo sapiens pirin (iron-binding nuclear protein) (PIR), transcript variant 1, mRNA [NM_003662]	8544
SC4MOL	-4.94512	25.2737	124.981	AV701505 ADB Homo sapiens cDNA clone ADBATG02 5', mRNA sequence [AV701505]	6307
CBX1	-4.92841	106.08	522.807	Homo sapiens chromobox homolog 1 (HP1 beta homolog Drosophila ) (CBX1), transcript variant 1, mRNA [NM_006807]	10951
	-4.92826	78.0303	384.554	Homo sapiens cDNA clone IMAGE:5175565. [BC029907]
CCDC155	-4.92488	42.7446	210.512	Homo sapiens coiled-coil domain containing 155 (CCDC155), mRNA [NM_144688]	147872
AARSD1	-4.91873	30.2226	148.657	Homo sapiens alanyl-tRNA synthetase domain containing 1 (AARSD1), transcript variant 2, mRNA [NM_025267]	80755
NKX3-2	-4.91667	22.8302	112.249	Homo sapiens NK3 homeobox 2 (NKX3-2), mRNA [NM_001189]	579
	-4.91099	25.3773	124.628	Human endogenous retrovirus H protease/integrase-derived ORF1, ORF2, and putative envelope protein mRNA, complete cds. [U88896]
FLJ32255	-4.88442	78.9721	385.733	Homo sapiens cDNA FLJ32255 fis, clone PROST1000226. [AK056817]	643977
METTL7A	-4.86471	23.5617	114.621	Homo sapiens methyltransferase like 7A (METTL7A), mRNA [NM_014033]	25840
AHNAK	-4.85432	323.048	1568.18	Homo sapiens AHNAK nucleoprotein (AHNAK), transcript variant 2, mRNA [NM_024060]	79026
C16orf87	-4.85297	379.2	1840.24	Homo sapiens chromosome 16 open reading frame 87 (C16orf87), mRNA [NM_001001436]	388272
	-4.85145	122.003	591.892
CCDC28A	-4.8501	1863.91	9040.16	Homo sapiens coiled-coil domain containing 28A (CCDC28A), mRNA [NM_015439]	25901
IL4I1	-4.84979	24.0058	116.423	Homo sapiens interleukin 4 induced 1 (IL4I1), transcript variant 2, mRNA [NM_172374]	259307
	-4.84961	23.3726	113.348
MT1X	-4.83275	2593.08	12531.7	Homo sapiens metallothionein 1X (MT1X), mRNA [NM_005952]	4501
MDK	-4.81986	1985.01	9567.48	Homo sapiens midkine (neurite growth-promoting factor 2) (MDK), transcript variant 1, mRNA [NM_001012334]	4192
RAB11FIP4	-4.80018	277.97	1334.31	Homo sapiens RAB11 family interacting protein 4 (class II) (RAB11FIP4), mRNA [NM_032932]	84440
TDRD10	-4.78492	48.3563	231.381	Homo sapiens tudor domain containing 10 (TDRD10), transcript variant 2, mRNA [NM_182499]	126668
LOC100289383	-4.77348	40.9835	195.634	PREDICTED: Homo sapiens hypothetical protein LOC100289383 (LOC100289383), mRNA [XM_002344123]	100289383
SLC6A6	-4.77254	18.872	90.0675	Homo sapiens solute carrier family 6 (neurotransmitter transporter, taurine), member 6 (SLC6A6), transcript variant 1, mRNA [NM_003043]	6533
SLC27A5	-4.77066	1487.5	7096.36	Homo sapiens solute carrier family 27 (fatty acid transporter), member 5 (SLC27A5), mRNA [NM_012254]	10998
	-4.76983	69081.1	329505	Homo sapiens EST from clone 251760, 5' end. [AL359650]
	-4.76687	81.8928	390.372	AI090937 qa52c01.s1 Soares_NhHMPu_S1 Homo sapiens cDNA clone IMAGE:1690368 3', mRNA sequence [AI090937]
MVK	-4.7565	2229.24	10603.4	Homo sapiens mevalonate kinase (MVK), transcript variant 1, mRNA [NM_000431]	4598
RBM43	-4.75368	22.149	105.289	Homo sapiens RNA binding motif protein 43 (RBM43), mRNA [NM_198557]	375287
	-4.74799	36.7452	174.466
DENND5B	-4.7443	39.6472	188.098	Homo sapiens DENN/MADD domain containing 5B (DENND5B), mRNA [NM_144973]	160518
ANKRD2	-4.74332	560.069	2656.59	Homo sapiens ankyrin repeat domain 2 (stretch responsive muscle) (ANKRD2), transcript variant 1, mRNA [NM_020349]	26287
	-4.74241	28.8486	136.812	Homo sapiens PRO0998 mRNA, complete cds. [AF116616]
MEX3A	-4.71412	138.84	654.509	Homo sapiens mex-3 homolog A (C. elegans) (MEX3A), mRNA [NM_001093725]	92312
TRIM59	-4.71355	309.859	1460.53	Homo sapiens tripartite motif-containing 59 (TRIM59), mRNA [NM_173084]	286827
MEIS3P1	-4.71252	18.7607	88.4099	Homo sapiens Meis homeobox 3 pseudogene 1 (MEIS3P1), non-coding RNA [NR_002211]	4213
	-4.70561	86.5273	407.164	601469340F1 NIH_MGC_67 Homo sapiens cDNA clone IMAGE:3872504 5', mRNA sequence [BE780682]
PLAG1	-4.70301	91.4552	430.115	Homo sapiens pleiomorphic adenoma gene 1 (PLAG1), transcript variant 1, mRNA [NM_002655]	5324
LST1	-4.69918	25.8754	121.593	Homo sapiens leukocyte specific transcript 1 (LST1), transcript variant 1, mRNA [NM_007161]	7940
NPW	-4.69904	25.5857	120.228	Homo sapiens neuropeptide W (NPW), mRNA [NM_001099456]	283869
HIST1H2AB	-4.69513	239.541	1124.68	Homo sapiens histone cluster 1, H2ab (HIST1H2AB), mRNA [NM_003513]	8335
UBXN10	-4.6944	149.828	703.35	Homo sapiens UBX domain protein 10 (UBXN10), mRNA [NM_152376]	127733
FAM78A	-4.6894	909.815	4266.49	Homo sapiens family with sequence similarity 78, member A (FAM78A), mRNA [NM_033387]	286336
	-4.6768	216.264	1011.43	Homo sapiens cDNA clone IMAGE:4796690. [BC030102]
RAD1	-4.67203	85.4071	399.024	Homo sapiens RAD1 homolog (S. pombe) (RAD1), transcript variant 1, mRNA [NM_002853]	5810
RARA	-4.64506	336.509	1563.11	Homo sapiens retinoic acid receptor, alpha (RARA), transcript variant 2, mRNA [NM_001024809]	5914
PLCB1	-4.64009	16.896	78.3992	Homo sapiens phospholipase C, beta 1 (phosphoinositide-specific) (PLCB1), transcript variant 1, mRNA [NM_015192]	23236
S100A16	-4.6362	134.868	625.275	Homo sapiens S100 calcium binding protein A16 (S100A16), mRNA [NM_080388]	140576
COL4A2	-4.62275	413.47	1911.37	Homo sapiens collagen, type IV, alpha 2 (COL4A2), mRNA [NM_001846]	1284
GRASP	-4.61889	130.129	601.052	Homo sapiens GRP1 (general receptor for phosphoinositides 1)-associated scaffold protein (GRASP), mRNA [NM_181711]	160622
NMD3	-4.61575	801.255	3698.4	Homo sapiens NMD3 homolog (S. cerevisiae) (NMD3), mRNA [NM_015938]	51068
LOC100133161	-4.60437	464.267	2137.66	Homo sapiens hypothetical LOC100133161 (LOC100133161), non-coding RNA [NR_028326]	100133161
ANKRD55	-4.59936	34.7607	159.877	Homo sapiens ankyrin repeat domain 55 (ANKRD55), mRNA [NM_024669]	79722
ZNF197	-4.59715	36.8513	169.411	Homo sapiens zinc finger protein 197 (ZNF197), transcript variant 1, mRNA [NM_006991]	10168
MAPK8	-4.59664	287.359	1320.88	mitogen-activated protein kinase 8 [Source:HGNC Symbol;Acc:6881] [ENST00000374189]	5599
IL10RA	-4.5921	162.73	747.27	Homo sapiens interleukin 10 receptor, alpha (IL10RA), transcript variant 1, mRNA [NM_001558]	3587
SP110	-4.585	37.4607	171.758	Homo sapiens SP110 nuclear body protein (SP110), transcript variant b, mRNA [NM_004510]	3431
	-4.5673	123.858	565.698	AGENCOURT_8732922 NIH_MGC_101 Homo sapiens cDNA clone IMAGE:6455262 5', mRNA sequence [BQ933774]
FAM60A	-4.55049	22.1142	100.631	Homo sapiens family with sequence similarity 60, member A (FAM60A), transcript variant 3, mRNA [NM_001135812]	58516
DDX19B	-4.54466	56.6558	257.482	Homo sapiens DEAD (Asp-Glu-Ala-As) box polypeptide 19B (DDX19B), transcript variant 1, mRNA [NM_007242]	11269
GPR160	-4.53453	200.518	909.256	Homo sapiens G protein-coupled receptor 160 (GPR160), mRNA [NM_014373]	26996
	-4.5282	85.2419	385.992
RSRC1	-4.52311	72.3837	327.399	Homo sapiens arginine/serine-rich coiled-coil 1 (RSRC1), mRNA [NM_016625]	51319
BTN3A2	-4.52067	66.1546	299.063	Homo sapiens butyrophilin, subfamily 3, member A2 (BTN3A2), mRNA [NM_007047]	11118
HIST1H2AE	-4.51249	432.199	1950.29	Homo sapiens histone cluster 1, H2ae (HIST1H2AE), mRNA [NM_021052]	3012
MNX1	-4.50969	630.305	2842.48	Homo sapiens motor neuron and pancreas homeobox 1 (MNX1), transcript variant 1, mRNA [NM_005515]	3110
GMPR	-4.5056	440.998	1986.96	Homo sapiens guanosine monophosphate reductase (GMPR), mRNA [NM_006877]	2766
NCRNA00085	-4.50472	417.939	1882.7	Homo sapiens cDNA FLJ14300 fis, clone PLACE1011891. [AK024362]	147650
	-4.49429	797.785	3585.48	Synthetic construct Homo sapiens gateway clone IMAGE:100023058 3' read HIST2H2BE mRNA. [CU686711]
C14orf1	-4.49057	204.199	916.968	Homo sapiens chromosome 14 open reading frame 1 (C14orf1), mRNA [NM_007176]	11161
ACSS2	-4.48942	780.745	3505.09	Homo sapiens acyl-CoA synthetase short-chain family member 2 (ACSS2), transcript variant 1, mRNA [NM_018677]	55902
FLJ20021	-4.48207	118.127	529.452	Homo sapiens cDNA FLJ20021 fis, clone ADSE01233. [AK000028]	90024
C13orf38	-4.46685	25.8919	115.655	Homo sapiens chromosome 13 open reading frame 38 (C13orf38), transcript variant 2, mRNA [NM_001144982]	728591
FLJ32255	-4.46546	106.554	475.814	Homo sapiens cDNA FLJ32255 fis, clone PROST1000226. [AK056817]	643977
LOC729088	-4.45959	29.0126	129.384	full-length cDNA clone CS0DC001YL20 of Neuroblastoma Cot 25-normalized of Homo sapiens (human). [CR602569]	729088
	-4.45181	23.6956	105.488	Homo sapiens HSPC102 mRNA, partial cds. [AF161365]
	-4.43562	40.7312	180.668	Homo sapiens cDNA FLJ43258 fis, clone HHDPC1000001. [AK125248]
SLC25A1	-4.41676	2232.99	9862.57	Homo sapiens solute carrier family 25 (mitochondrial carrier; citrate transporter), member 1 (SLC25A1), nuclear gene encoding mitochondrial protein, mRNA [NM_005984]	6576
SKAP2	-4.41449	119.234	526.359	Homo sapiens src kinase associated phosphoprotein 2 (SKAP2), mRNA [NM_003930]	8935
MRPS36	-4.41206	2181.49	9624.87	Homo sapiens mitochondrial ribosomal protein S36 (MRPS36), nuclear gene encoding mitochondrial protein, mRNA [NM_033281]	92259
C7orf50	-4.40496	27.8011	122.463	full-length cDNA clone CS0DI067YM09 of Placenta Cot 25-normalized of Homo sapiens (human). [CR622011]	84310
HMGN5	-4.40292	109.973	484.204	Homo sapiens high-mobility group nucleosome binding domain 5 (HMGN5), mRNA [NM_030763]	79366
SCPEP1	-4.40266	142.327	626.616	Homo sapiens serine carboxypeptidase 1 (SCPEP1), mRNA [NM_021626]	59342
PHKB	-4.39766	1404.32	6175.74	Homo sapiens phosphorylase kinase, beta (PHKB), transcript variant 2, mRNA [NM_001031835]	5257
FANCE	-4.39415	2369.42	10411.6	Homo sapiens Fanconi anemia, complementation group E (FANCE), mRNA [NM_021922]	2178
GMPS	-4.38336	2926.7	12828.8	Homo sapiens guanine monphosphate synthetase (GMPS), mRNA [NM_003875]	8833
COQ7	-4.38126	115.224	504.826	Homo sapiens coenzyme Q7 homolog, ubiquinone (yeast) (COQ7), mRNA [NM_016138]	10229
AQP1	-4.37332	404.664	1769.73	Homo sapiens aquaporin 1 (Colton blood group) (AQP1), mRNA [NM_198098]	358
RAB20	-4.36086	44.7995	195.364	Homo sapiens RAB20, member RAS oncogene family (RAB20), mRNA [NM_017817]	55647
C11orf75	-4.35881	1033.63	4505.4	Homo sapiens chromosome 11 open reading frame 75 (C11orf75), mRNA [NM_020179]	56935
	-4.35548	19.6907	85.7622	Homo sapiens cDNA FLJ42287 fis, clone TLIVE2005866. [AK124281]
	-4.34593	286.521	1245.2	full-length cDNA clone CS0DM002YA18 of Fetal liver of Homo sapiens (human). [CR608907]
NCRNA00085	-4.33248	97.3784	421.89	Homo sapiens non-protein coding RNA 85 (NCRNA00085), non-coding RNA [NR_024330]	147650
KLF1	-4.33075	217.608	942.403	Homo sapiens Kruppel-like factor 1 (erythroid) (KLF1), mRNA [NM_006563]	10661
B3GNT4	-4.32633	39.7344	171.904	Homo sapiens UDP-GlcNAc:betaGal beta-1,3-N-acetylglucosaminyltransferase 4 (B3GNT4), mRNA [NM_030765]	79369
S100A4	-4.31968	368.786	1593.04	Homo sapiens S100 calcium binding protein A4 (S100A4), transcript variant 1, mRNA [NM_002961]	6275
	-4.31759	388.488	1677.33	Q9M1T1_ARATH (Q9M1T1) Sugar-phosphate isomerase-like protein, partial (5%) [THC2622569]
	-4.31281	20.9639	90.4133	Homo sapiens cDNA FLJ13512 fis, clone PLACE1005453. [AK023574]
UNKL	-4.30874	261.673	1127.48	Homo sapiens unkempt homolog (Drosophila)-like (UNKL), transcript variant 1, mRNA [NM_023076]	64718
CFP	-4.30786	107.555	463.332	Homo sapiens complement factor properdin (CFP), transcript variant 1, mRNA [NM_002621]	5199
C18orf56	-4.29903	300.415	1291.49	Homo sapiens chromosome 18 open reading frame 56 (C18orf56), mRNA [NM_001012716]	494514
CCNG1	-4.29772	1160.85	4989.02	Homo sapiens cyclin G1 (CCNG1), transcript variant 1, mRNA [NM_004060]	900
SNTA1	-4.29161	187.646	805.305	Homo sapiens syntrophin, alpha 1 (dystrophin-associated protein A1, 59kDa, acidic component) (SNTA1), mRNA [NM_003098]	6640
GXYLT2	-4.28821	52.3945	224.679	Homo sapiens glucoside xylosyltransferase 2 (GXYLT2), mRNA [NM_001080393]	727936
METTL7A	-4.28158	597.993	2560.35	Homo sapiens methyltransferase like 7A (METTL7A), mRNA [NM_014033]	25840
	-4.28001	33.4	142.952
TKTL1	-4.27851	72.8582	311.725	Homo sapiens transketolase-like 1 (TKTL1), transcript variant 1, mRNA [NM_012253]	8277
PPARD	-4.27237	363.319	1552.23	Homo sapiens peroxisome proliferator-activated receptor delta (PPARD), transcript variant 1, mRNA [NM_006238]	5467
TPM1	-4.26511	115.949	494.536	Homo sapiens tropomyosin 1 (alpha) (TPM1), transcript variant 5, mRNA [NM_000366]	7168
SLC33A1	-4.26103	98.2517	418.654	Homo sapiens solute carrier family 33 (acetyl-CoA transporter), member 1 (SLC33A1), mRNA [NM_004733]	9197
MT1H	-4.24889	3281.01	13940.6	Homo sapiens metallothionein 1H (MT1H), mRNA [NM_005951]	4496
	-4.24455	93.0432	394.927	Q12880_HUMAN (Q12880) ORF1, partial (52%) [THC2525869]
ZNF362	-4.23555	74.9523	317.464	Homo sapiens zinc finger protein 362 (ZNF362), mRNA [NM_152493]	149076
PIGC	-4.23251	211.314	894.39	Homo sapiens phosphatidylinositol glycan anchor biosynthesis, class C (PIGC), transcript variant 2, mRNA [NM_002642]	5279
HIST1H3F	-4.22983	273.56	1157.12	Homo sapiens histone cluster 1, H3f, mRNA (cDNA clone IMAGE:3162462), with apparent retained intron. [BC062305]	8968
KREMEN1	-4.2227	226.59	956.822	Homo sapiens kringle containing transmembrane protein 1 (KREMEN1), transcript variant 3, mRNA [NM_001039570]	83999
BTNL2	-4.21619	47.8005	201.536	Homo sapiens butyrophilin-like 2 (MHC class II associated) (BTNL2), mRNA [NM_019602]	56244
PIWIL4	-4.21077	61.644	259.569	Homo sapiens piwi-like 4 (Drosophila) (PIWIL4), mRNA [NM_152431]	143689
FAM127B	-4.20979	3614.25	15215.2	Homo sapiens family with sequence similarity 127, member B (FAM127B), transcript variant 1, mRNA [NM_001078172]	26071
	-4.2057	58.7225	246.969	AF399755 SNX29 {Mus musculus} (exp=-1; wgp=0; cg=0), partial (28%) [THC2616715]
SLC4A1	-4.20496	17.9448	75.4571	Homo sapiens solute carrier family 4, anion exchanger, member 1 (erythrocyte membrane protein band 3, Diego blood group) (SLC4A1), mRNA [NM_000342]	6521
MLF1	-4.19565	347.675	1458.72	Homo sapiens myeloid leukemia factor 1 (MLF1), transcript variant 1, mRNA [NM_022443]	4291
MT1X	-4.1956	3476.9	14587.7	Homo sapiens metallothionein 1X (MT1X), mRNA [NM_005952]	4501
ZNF681	-4.19103	59.2897	248.484	Homo sapiens zinc finger protein 681 (ZNF681), mRNA [NM_138286]	148213
FDFT1	-4.18296	5651.48	23639.9	Homo sapiens farnesyl-diphosphate farnesyltransferase 1 (FDFT1), mRNA [NM_004462]	2222
SLC25A40	-4.17705	30.7537	128.46	Homo sapiens solute carrier family 25, member 40 (SLC25A40), nuclear gene encoding mitochondrial protein, mRNA [NM_018843]	55972
CELF2	-4.1722	226.559	945.253	Homo sapiens CUGBP, Elav-like family member 2 (CELF2), transcript variant 3, mRNA [NM_001025077]	10659
AQP1	-4.17058	116.862	487.383	Homo sapiens aquaporin 1 (Colton blood group) (AQP1), mRNA [NM_198098]	358
C6orf162	-4.16979	24.8233	103.508	Homo sapiens chromosome 6 open reading frame 162 (C6orf162), transcript variant 1, mRNA [NM_001042493]	57150
DNAJA2	-4.1685	409.373	1706.47	Homo sapiens DnaJ (Hsp40) homolog, subfamily A, member 2 (DNAJA2), mRNA [NM_005880]	10294
NT5M	-4.16591	260.796	1086.45	Homo sapiens 5',3'-nucleotidase, mitochondrial (NT5M), nuclear gene encoding mitochondrial protein, mRNA [NM_020201]	56953
BTG3	-4.16433	33.784	140.688	Homo sapiens BTG family, member 3, mRNA (cDNA clone IMAGE:5240818), with apparent retained intron. [BC028229]	10950
	-4.15959	23.1271	96.1993	Q53GD9_HUMAN (Q53GD9) Geminin variant (Fragment), partial (21%) [THC2720561]
NDUFA3	-4.15743	934.319	3884.36	Homo sapiens NADH dehydrogenase (ubiquinone) 1 alpha subcomplex, 3, 9kDa (NDUFA3), mRNA [NM_004542]	4696
KRT10	-4.1511	6085.22	25260.4	Homo sapiens keratin 10 (KRT10), mRNA [NM_000421]	3858
SULT1A2	-4.14468	1218.94	5052.1	Homo sapiens sulfotransferase family, cytosolic, 1A, phenol-preferring, member 2 (SULT1A2), transcript variant 2, mRNA [NM_177528]	6799
PAK6	-4.13213	24.7356	102.211	Homo sapiens p21 protein (Cdc42/Rac)-activated kinase 6 (PAK6), transcript variant 1, mRNA [NM_020168]	56924
	-4.13053	17.7946	73.5012	Sequence 1334 from Patent EP1308459. [AX747809]
	-4.12939	54.0244	223.088	602641001F1 NIH_MGC_61 Homo sapiens cDNA clone IMAGE:4771873 5', mRNA sequence [BG612665]
CHID1	-4.12652	2297.08	9478.94	Homo sapiens chitinase domain containing 1 (CHID1), transcript variant 3, mRNA [NM_023947]	66005
RABGAP1L	-4.12616	27.2167	112.3	Homo sapiens mRNA; cDNA DKFZp686E1450 (from clone DKFZp686E1450). [CR627374]	9910
GPRC5C	-4.1255	31.1725	128.602	Homo sapiens cDNA FLJ20242 fis, clone COLF6369. [AK000249]	55890
SNHG8	-4.12497	1937.13	7990.6	Homo sapiens small nucleolar RNA host gene 8 (non-protein coding) (SNHG8), non-coding RNA [NR_003584]	100093630
TMEM149	-4.11553	874.424	3598.72	Homo sapiens transmembrane protein 149 (TMEM149), mRNA [NM_024660]	79713
	-4.115	18.3185	75.3807	Q5CVE8_CRYPV (Q5CVE8) Fibrillarin. RNA methylase, partial (6%) [THC2507877]
CHST2	-4.11458	1184.98	4875.72	Homo sapiens carbohydrate (N-acetylglucosamine-6-O) sulfotransferase 2 (CHST2), mRNA [NM_004267]	9435
	-4.11057	648.524	2665.81
C14orf159	-4.1003	164.763	675.576	Homo sapiens chromosome 14 open reading frame 159 (C14orf159), transcript variant 3, mRNA [NM_024952]	80017
RABGAP1L	-4.0989	44.5462	182.59	Homo sapiens IDN4-GGTR7 mRNA, partial cds. [AB019490]	9910
SLC25A40	-4.09719	161.687	662.463	Homo sapiens solute carrier family 25, member 40 (SLC25A40), nuclear gene encoding mitochondrial protein, mRNA [NM_018843]	55972
	-4.09434	64.1808	262.778
HLA-H	-4.09374	100.199	410.188	Homo sapiens major histocompatibility complex, class I, H (pseudogene) (HLA-H), non-coding RNA [NR_001434]	3136
TNFRSF21	-4.09303	80.4157	329.144	Homo sapiens tumor necrosis factor receptor superfamily, member 21 (TNFRSF21), mRNA [NM_014452]	27242
RXRA	-4.07985	400.167	1632.62	Homo sapiens retinoid X receptor, alpha (RXRA), mRNA [NM_002957]	6256
VPS13D	-4.064	21.7431	88.3641	Homo sapiens cDNA FLJ10619 fis, clone NT2RP2005472. [AK001481]	55187
ZBTB38	-4.06372	139.999	568.916	Homo sapiens zinc finger and BTB domain containing 38 (ZBTB38), mRNA [NM_001080412]	253461
DPM3	-4.06036	1026.31	4167.17	Homo sapiens dolichyl-phosphate mannosyltransferase polypeptide 3 (DPM3), transcript variant 1, mRNA [NM_018973]	54344
WAS	-4.05975	33.5728	136.297	Homo sapiens Wiskott-Aldrich syndrome (eczema-thrombocytopenia) (WAS), mRNA [NM_000377]	7454
FBXO4	-4.04851	45.4699	184.085	Homo sapiens F-box protein 4 (FBXO4), transcript variant 1, mRNA [NM_012176]	26272
TCAM1P	-4.04804	211.778	857.286	Homo sapiens testicular cell adhesion molecule 1 homolog (mouse), pseudogene (TCAM1P), non-coding RNA [NR_002947]	146771
LOC100287566	-4.03988	438.509	1771.52	PREDICTED: Homo sapiens hypothetical protein LOC100287566 (LOC100287566), mRNA [XM_002344091]	100287566
PFKFB3	-4.03852	692.991	2798.66	Homo sapiens 6-phosphofructo-2-kinase/fructose-2,6-biphosphatase 3 (PFKFB3), transcript variant 1, mRNA [NM_004566]	5209
KIF15	-4.03165	318.105	1282.49	Homo sapiens kinesin family member 15 (KIF15), mRNA [NM_020242]	56992
TMEM97	-4.02364	249.493	1003.87	Homo sapiens transmembrane protein 97 (TMEM97), mRNA [NM_014573]	27346
BBC3	-4.02216	4354.35	17513.9	Homo sapiens BCL2 binding component 3 (BBC3), transcript variant 4, mRNA [NM_014417]	27113
CDT1	-4.01738	19526.9	78447.2	Homo sapiens chromatin licensing and DNA replication factor 1 (CDT1), mRNA [NM_030928]	81620
MT1H	-4.01616	3299.6	13251.7	Homo sapiens metallothionein 1H (MT1H), mRNA [NM_005951]	4496
ORC4L	-4.01613	350.118	1406.12	Homo sapiens origin recognition complex, subunit 4-like (yeast) (ORC4L), transcript variant 2, mRNA [NM_002552]	5000
EBP	-4.0124	3639.27	14602.2	Homo sapiens emopamil binding protein (sterol isomerase) (EBP), mRNA [NM_006579]	10682
SMO	-4.01124	18.29	73.3653	Homo sapiens smoothened homolog (Drosophila) (SMO), mRNA [NM_005631]	6608
	-4.00791	459.479	1841.55	full-length cDNA clone CS0DI005YB15 of Placenta Cot 25-normalized of Homo sapiens (human). [CR626222]
MEX3A	-4.0076	248.36	995.331	Homo sapiens mex-3 homolog A (C. elegans) (MEX3A), mRNA [NM_001093725]	92312
VWDE	-4.0068	22.1415	88.7165	Homo sapiens von Willebrand factor D and EGF domains (VWDE), mRNA [NM_001135924]	221806
	-4.00537	198.945	796.849	full-length cDNA clone CS0DI062YF05 of Placenta Cot 25-normalized of Homo sapiens (human). [CR601496]
	-4.00054	181.988	728.049
C2orf88	-3.99793	259.76	1038.5	Homo sapiens chromosome 2 open reading frame 88 (C2orf88), transcript variant 1, mRNA [NM_001042519]	84281
CD300A	-3.99792	63.7457	254.85	Homo sapiens CD300a molecule (CD300A), mRNA [NM_007261]	11314
HIST1H2AH	-3.99164	284.904	1137.23	Homo sapiens histone cluster 1, H2ah (HIST1H2AH), mRNA [NM_080596]	85235
	-3.99116	46.3786	185.104	BX093417 BX093417 Soares_parathyroid_tumor_NbHPA Homo sapiens cDNA clone IMAGp998H104274 ; IMAGE:1683513, mRNA sequence [BX093417]
HIST1H4K	-3.99071	224.381	895.439	Homo sapiens histone cluster 1, H4k (HIST1H4K), mRNA [NM_003541]	8362
GNAS	-3.98743	33.0281	131.697	Homo sapiens mRNA for GNAS1 protein (IMAGE cDNA clone 359933 (827-k06)). [AJ224867]	2778
HECA	-3.97585	596.431	2371.32	Homo sapiens headcase homolog (Drosophila) (HECA), mRNA [NM_016217]	51696
ARL2	-3.97202	1229.53	4883.71	Homo sapiens ADP-ribosylation factor-like 2 (ARL2), mRNA [NM_001667]	402
CRYBA2	-3.96968	23.0155	91.3642	Homo sapiens crystallin, beta A2 (CRYBA2), transcript variant 1, mRNA [NM_005209]	1412
NMUR1	-3.96962	25.2843	100.369	Homo sapiens neuromedin U receptor 1 (NMUR1), mRNA [NM_006056]	10316
ARV1	-3.96772	462.488	1835.02	Homo sapiens ARV1 homolog (S. cerevisiae) (ARV1), mRNA [NM_022786]	64801
CELF2	-3.96751	25.4273	100.883	Homo sapiens CUGBP, Elav-like family member 2 (CELF2), transcript variant 1, mRNA [NM_001025076]	10659
ESRRB	-3.96661	868.291	3444.17	Homo sapiens estrogen-related receptor beta (ESRRB), mRNA [NM_004452]	2103
TMEM135	-3.95006	255.15	1007.86	Homo sapiens transmembrane protein 135 (TMEM135), transcript variant 1, mRNA [NM_022918]	65084
SHISA9	-3.94863	43.9578	173.573	Homo sapiens shisa homolog 9 (Xenopus laevis) (SHISA9), transcript variant 1, mRNA [NM_001145204]	729993
	-3.93679	91.4444	359.997
IL21R	-3.93645	24.7338	97.3631	Homo sapiens interleukin 21 receptor (IL21R), transcript variant 2, mRNA [NM_181078]	50615
TMEM135	-3.9354	222.17	874.329	Homo sapiens transmembrane protein 135 (TMEM135), transcript variant 1, mRNA [NM_022918]	65084
KIAA1875	-3.93242	53.7073	211.199	Homo sapiens KIAA1875 (KIAA1875), non-coding RNA [NR_024207]	340390
DHRS11	-3.93238	312.982	1230.77	Homo sapiens dehydrogenase/reductase (SDR family) member 11 (DHRS11), mRNA [NM_024308]	79154
HMGCR	-3.93231	2844.51	11185.5	Homo sapiens 3-hydroxy-3-methylglutaryl-Coenzyme A reductase (HMGCR), transcript variant 1, mRNA [NM_000859]	3156
FAM60A	-3.93144	920.855	3620.29	Homo sapiens family with sequence similarity 60, member A (FAM60A), transcript variant 2, mRNA [NM_021238]	58516
FADS3	-3.92547	1036.11	4067.21	Homo sapiens fatty acid desaturase 3 (FADS3), mRNA [NM_021727]	3995
LOC149351	-3.92065	137.055	537.344	Homo sapiens hypothetical protein LOC149351, mRNA (cDNA clone IMAGE:5273076). [BC036441]	149351
BRP44L	-3.9101	4180.09	16344.6	Homo sapiens brain protein 44-like (BRP44L), mRNA [NM_016098]	51660
FASTKD1	-3.90685	622.623	2432.49	Homo sapiens FAST kinase domains 1 (FASTKD1), mRNA [NM_024622]	79675
ZNF134	-3.90408	43.2758	168.952	Homo sapiens zinc finger protein 134 (ZNF134), mRNA [NM_003435]	7693
CYP51A1	-3.89033	439.725	1710.67	Homo sapiens cytochrome P450, family 51, subfamily A, polypeptide 1 (CYP51A1), transcript variant 1, mRNA [NM_000786]	1595
SLC25A21	-3.88998	303.091	1179.02	Homo sapiens solute carrier family 25 (mitochondrial oxodicarboxylate carrier), member 21 (SLC25A21), nuclear gene encoding mitochondrial protein, transcript variant 1, mRNA [NM_030631]	89874
NCRNA00167	-3.8893	367.985	1431.2	Homo sapiens non-protein coding RNA 167 (NCRNA00167), non-coding RNA [NR_024233]	440072
EHMT2	-3.88272	87.2386	338.723	Homo sapiens euchromatic histone-lysine N-methyltransferase 2 (EHMT2), transcript variant NG36/G9a-SPI, mRNA [NM_025256]	10919
C10orf4	-3.88072	19.1021	74.1298	Homo sapiens chromosome 10 open reading frame 4 (C10orf4), mRNA [NM_145246]	118924
HBZ	-3.87654	18433.9	71459.7	Homo sapiens hemoglobin, zeta (HBZ), mRNA [NM_005332]	3050
DOK3	-3.87364	251.449	974.025	Homo sapiens docking protein 3 (DOK3), transcript variant 2, mRNA [NM_001144875]	79930
HLA-B	-3.86931	484.215	1873.58	Homo sapiens major histocompatibility complex, class I, B (HLA-B), mRNA [NM_005514]	3106
	-3.86824	140.097	541.929	AF235023 chromosome condensation protein G {Homo sapiens} (exp=0; wgp=1; cg=0), partial (3%) [THC2534530]
C18orf18	-3.85971	71.2288	274.923	Homo sapiens chromosome 18 open reading frame 18 (C18orf18), non-coding RNA [NR_026849]	147525
	-3.85733	135.7	523.438
IVNS1ABP	-3.85553	1204.65	4644.57	Homo sapiens influenza virus NS1A binding protein (IVNS1ABP), mRNA [NM_006469]	10625
PAX8	-3.84592	111.127	427.384	Homo sapiens paired box 8 (PAX8), transcript variant PAX8A, mRNA [NM_003466]	7849
ANO9	-3.84578	36.2914	139.569	Homo sapiens anoctamin 9 (ANO9), mRNA [NM_001012302]	338440
	-3.84521	18.213	70.0327	Sequence 1645 from Patent EP1308459. [AX748120]
MRM1	-3.84491	420.182	1615.57	Homo sapiens mitochondrial rRNA methyltransferase 1 homolog (S. cerevisiae) (MRM1), nuclear gene encoding mitochondrial protein, mRNA [NM_024864]	79922
C14orf49	-3.83768	23.2625	89.2739	Homo sapiens chromosome 14 open reading frame 49 (C14orf49), mRNA [NM_152592]	161176
	-3.83629	4170.3	15998.5	Homo sapiens cDNA clone IMAGE:6160096, partial cds. [BC043620]
PLA2G4A	-3.833	20.4894	78.536	Homo sapiens phospholipase A2, group IVA (cytosolic, calcium-dependent) (PLA2G4A), mRNA [NM_024420]	5321
C7orf29	-3.83286	2568.19	9843.51	Homo sapiens chromosome 7 open reading frame 29 (C7orf29), mRNA [NM_138434]	113763
P2RY1	-3.83184	63.1617	242.025	Homo sapiens purinergic receptor P2Y, G-protein coupled, 1 (P2RY1), mRNA [NM_002563]	5028
	-3.82905	41.1082	157.406
LOC388564	-3.82789	149.41	571.925	Homo sapiens hypothetical gene supported by BC052596, mRNA (cDNA clone IMAGE:6728287). [BC052596]	388564
SSPN	-3.82499	19.2884	73.7781	Homo sapiens sarcospan (Kras oncogene-associated gene) (SSPN), transcript variant 1, mRNA [NM_005086]	8082
CIB2	-3.82133	437.932	1673.48	Homo sapiens calcium and integrin binding family member 2 (CIB2), mRNA [NM_006383]	10518
OXNAD1	-3.8182	67.711	258.534	Homo sapiens oxidoreductase NAD-binding domain containing 1 (OXNAD1), mRNA [NM_138381]	92106
MRPS33	-3.81611	1019.87	3891.95	Homo sapiens mitochondrial ribosomal protein S33 (MRPS33), nuclear gene encoding mitochondrial protein, transcript variant 1, mRNA [NM_016071]	51650
DIXDC1	-3.81032	34.8579	132.819	Homo sapiens DIX domain containing 1 (DIXDC1), transcript variant 1, mRNA [NM_001037954]	85458
	-3.80411	85.436	325.008	Homo sapiens cDNA clone IMAGE:30374677, partial cds. [BC062473]
	-3.80312	20.3696	77.4682
	-3.8031	41.0365	156.066
LOC730101	-3.79741	21.3666	81.1376	Homo sapiens hypothetical LOC730101 (LOC730101), transcript variant 1, non-coding RNA [NR_024403]	730101
GCHFR	-3.79413	627.729	2381.69	Homo sapiens GTP cyclohydrolase I feedback regulator (GCHFR), mRNA [NM_005258]	2644
LOC390705	-3.793	250.106	948.654	Homo sapiens similar to protein phosphatase 2A 48 kDa regulatory subunit isoform 1; serine/threonine protein phosphatase 2A, 48kDa regulatory subunit; PP2A, subunit B, PR48 isoform; PP2A B subunit PR48; NY-REN-8 antigen, mRNA (cDNA clone IMAGE:5272051). [BC041879]	390705
	-3.79261	1128.84	4281.25
KIAA0114	-3.79182	416.915	1580.87	Homo sapiens KIAA0114 (KIAA0114), non-coding RNA [NR_024031]	57291
TMEM168	-3.7914	60.6739	230.039	Homo sapiens transmembrane protein 168 (TMEM168), mRNA [NM_022484]	64418
	-3.7913	274.716	1041.53	Homo sapiens, clone IMAGE:6018828, mRNA. [BC040051]
CYLD	-3.78297	45.4886	172.082	Homo sapiens cylindromatosis (turban tumor syndrome) (CYLD), transcript variant 1, mRNA [NM_015247]	1540
CCDC64B	-3.76858	133.895	504.596	Homo sapiens mRNA; cDNA DKFZp666L166 (from clone DKFZp666L166). [AL833749]	146439
QPRT	-3.76855	15248.4	57464.3	Homo sapiens quinolinate phosphoribosyltransferase (QPRT), mRNA [NM_014298]	23475
PIK3C2B	-3.76842	89.0367	335.527	Homo sapiens phosphoinositide-3-kinase, class 2, beta polypeptide (PIK3C2B), mRNA [NM_002646]	5287
FBXO25	-3.76806	231.315	871.608	Homo sapiens F-box protein 25 (FBXO25), transcript variant 2, mRNA [NM_183420]	26260
ZNF273	-3.76735	97.9157	368.883	Homo sapiens zinc finger protein 273, mRNA (cDNA clone IMAGE:4045234), complete cds. [BC019234]	10793
HIST1H2BD	-3.7654	1006.01	3788.04	AGENCOURT_8209273 NIH_MGC_112 Homo sapiens cDNA clone IMAGE:6265521 5', mRNA sequence [BQ683489]	3017
DHDH	-3.76202	170.264	640.537	Homo sapiens dihydrodiol dehydrogenase (dimeric) (DHDH), mRNA [NM_014475]	27294
	-3.76146	260.142	978.514	Synthetic construct Homo sapiens gateway clone IMAGE:100019426 3' read TUBB mRNA. [CU676483]
VGLL3	-3.75863	42.3226	159.075	Homo sapiens vestigial like 3 (Drosophila) (VGLL3), mRNA [NM_016206]	389136
SLC11A1	-3.75747	28.7899	108.177	Homo sapiens solute carrier family 11 (proton-coupled divalent metal ion transporters), member 1 (SLC11A1), mRNA [NM_000578]	6556
SF3B5	-3.75372	12344.6	46338.3	Homo sapiens splicing factor 3b, subunit 5, 10kDa (SF3B5), mRNA [NM_031287]	83443
FLJ25006	-3.75186	44.4957	166.942	Homo sapiens uncharacterized serine/threonine-protein kinase SgK494 (FLJ25006), mRNA [NM_144610]	124923
ZNF586	-3.74982	26.6393	99.8926	Homo sapiens zinc finger protein 586 (ZNF586), mRNA [NM_017652]	54807
	-3.74577	95.8784	359.138	DB365246 NT2RP2 Homo sapiens cDNA clone NT2RP2002739 3', mRNA sequence [DB365246]
	-3.74239	1376.01	5149.55	full-length cDNA clone CS0DI002YJ07 of Placenta Cot 25-normalized of Homo sapiens (human). [CR606560]
GAS6	-3.74235	192.528	720.506	Homo sapiens growth arrest-specific 6 (GAS6), transcript variant 1, mRNA [NM_000820]	2621
MFGE8	-3.73962	89.6	335.07	Homo sapiens milk fat globule-EGF factor 8 protein (MFGE8), transcript variant 1, mRNA [NM_005928]	4240
RBMX	-3.73889	25.833	96.5869	Homo sapiens RNA binding motif protein, X-linked (RBMX), transcript variant 1, mRNA [NM_002139]	27316
TGM2	-3.73591	792.093	2959.19	Homo sapiens transglutaminase 2 (C polypeptide, protein-glutamine-gamma-glutamyltransferase) (TGM2), transcript variant 2, mRNA [NM_198951]	7052
B3GALNT1	-3.73559	109.516	409.106	Homo sapiens beta-1,3-N-acetylgalactosaminyltransferase 1 (globoside blood group) (B3GALNT1), transcript variant 5, mRNA [NM_001038628]	8706
STAT5A	-3.73382	1078.48	4026.85	Homo sapiens signal transducer and activator of transcription 5A (STAT5A), mRNA [NM_003152]	6776
	-3.73068	25.102	93.6477	immunoglobulin kappa variable 3D-20 [Source:HGNC Symbol;Acc:5825] [ENST00000390270]
C6orf35	-3.72678	89.6086	333.952	Homo sapiens chromosome 6 open reading frame 35 (C6orf35), mRNA [NM_018452]	729515
HDAC4	-3.72589	59.3517	221.138	Homo sapiens histone deacetylase 4 (HDAC4), mRNA [NM_006037]	9759
ALKBH7	-3.72448	2456.75	9150.11	Homo sapiens alkB, alkylation repair homolog 7 (E. coli) (ALKBH7), mRNA [NM_032306]	84266
PARL	-3.72429	499.365	1859.78	Homo sapiens presenilin associated, rhomboid-like (PARL), nuclear gene encoding mitochondrial protein, transcript variant 1, mRNA [NM_018622]	55486
C6orf136	-3.723	413.557	1539.67	Homo sapiens chromosome 6 open reading frame 136 (C6orf136), transcript variant 2, mRNA [NM_145029]	221545
HLA-B	-3.72082	41.3473	153.846	Homo sapiens major histocompatibility complex, class I, B (HLA-B), mRNA [NM_005514]	3106
SYNGR1	-3.71868	312.154	1160.8	Homo sapiens synaptogyrin 1 (SYNGR1), transcript variant 1c, mRNA [NM_145738]	9145
	-3.71773	26.48	98.4454	Homo sapiens mRNA for KIAA1984 protein. [AB075864]
CNST	-3.71647	28.6635	106.527	Homo sapiens consortin, connexin sorting protein (CNST), transcript variant 1, mRNA [NM_152609]	163882
VWDE	-3.71302	432.962	1607.59	Homo sapiens von Willebrand factor D and EGF domains (VWDE), mRNA [NM_001135924]	221806
ARHGEF6	-3.70382	34.9719	129.53	Homo sapiens Rac/Cdc42 guanine nucleotide exchange factor (GEF) 6 (ARHGEF6), mRNA [NM_004840]	9459
C12orf47	-3.7035	175.139	648.626	Homo sapiens chromosome 12 open reading frame 47 (C12orf47), non-coding RNA [NR_015404]	51275
PAFAH1B3	-3.70328	795.688	2946.66	Homo sapiens platelet-activating factor acetylhydrolase 1b, catalytic subunit 3 (29kDa) (PAFAH1B3), transcript variant 2, mRNA [NM_002573]	5050
	-3.7026	34.7524	128.674
RARRES3	-3.70161	162.436	601.272	Homo sapiens retinoic acid receptor responder (tazarotene induced) 3 (RARRES3), mRNA [NM_004585]	5920
	-3.70002	20.1331	74.4929	AI051172 oy94a06.x1 Soares_fetal_liver_spleen_1NFLS_S1 Homo sapiens cDNA clone IMAGE:1673458 3' similar to SW:SSRG_RAT Q08013 TRANSLOCON-ASSOCIATED PROTEIN, GAMMA SUBUNIT ;, mRNA sequence [AI051172]
C6orf162	-3.69774	281.153	1039.63	Homo sapiens chromosome 6 open reading frame 162 (C6orf162), transcript variant 1, mRNA [NM_001042493]	57150
	-3.69412	182.41	673.843	Homo sapiens PRO1051 mRNA, complete cds. [AF116619]
ATP2A3	-3.69225	434.859	1605.61	Homo sapiens ATPase, Ca++ transporting, ubiquitous (ATP2A3), transcript variant 5, mRNA [NM_174953]	489
TUBB	-3.69129	4385.5	16188.2	Homo sapiens tubulin, beta (TUBB), mRNA [NM_178014]	203068
TMEM218	-3.68833	424.808	1566.83	Homo sapiens transmembrane protein 218 (TMEM218), mRNA [NM_001080546]	219854
ARHGEF6	-3.68171	21.2084	78.0831	Homo sapiens Rac/Cdc42 guanine nucleotide exchange factor (GEF) 6 (ARHGEF6), mRNA [NM_004840]	9459
	-3.68005	92.0241	338.653	BF476310 naa21a07.x1 NCI_CGAP_Pr28 Homo sapiens cDNA clone IMAGE:3255444 3' similar to contains Alu repetitive element;contains element MIR MIR repetitive element ;, mRNA sequence [BF476310]
PML	-3.67971	1271.15	4677.48	Homo sapiens promyelocytic leukemia (PML), transcript variant 5, mRNA [NM_033244]	5371
	-3.67914	481.642	1772.03	Uncharacterized protein C20orf201 [Source:UniProtKB/Swiss-Prot;Acc:Q8TD35] [ENST00000302096]
MT2A	-3.67538	19377.3	71218.7	Homo sapiens metallothionein 2A (MT2A), mRNA [NM_005953]	4502
FBXO5	-3.67459	590.176	2168.66	Homo sapiens F-box protein 5 (FBXO5), transcript variant 1, mRNA [NM_012177]	26271
GMDS	-3.67359	105.156	386.302	Homo sapiens GDP-mannose 4,6-dehydratase (GMDS), mRNA [NM_001500]	2762
TULP2	-3.67163	31.142	114.342	Homo sapiens tubby like protein 2 (TULP2), mRNA [NM_003323]	7288
ACOT11	-3.66567	106.147	389.101	Homo sapiens acyl-CoA thioesterase 11 (ACOT11), transcript variant 2, mRNA [NM_147161]	26027
	-3.66495	140.764	515.893	Homo sapiens cDNA FLJ14320 fis, clone PLACE3000455. [AK024382]
ARAP3	-3.65971	347.664	1272.35	Homo sapiens ArfGAP with RhoGAP domain, ankyrin repeat and PH domain 3 (ARAP3), mRNA [NM_022481]	64411
WRB	-3.65189	849.429	3102.02	Homo sapiens tryptophan rich basic protein (WRB), transcript variant 1, mRNA [NM_004627]	7485
PEX2	-3.65001	402.205	1468.05	Homo sapiens peroxisomal biogenesis factor 2 (PEX2), transcript variant 1, mRNA [NM_000318]	5828
	-3.63862	55.2977	201.207	Homo sapiens full length insert cDNA clone ZA79D12. [AF086125]
CR2	-3.63749	517.404	1882.05	complement component (3d/Epstein Barr virus) receptor 2 [Source:HGNC Symbol;Acc:2336] [ENST00000367058]	1380
NTHL1	-3.6285	532.874	1933.54	Homo sapiens nth endonuclease III-like 1 (E. coli) (NTHL1), mRNA [NM_002528]	4913
TMEM39A	-3.62658	70.1705	254.479	Homo sapiens transmembrane protein 39A (TMEM39A), mRNA [NM_018266]	55254
NACA	-3.62607	35.4008	128.366	Homo sapiens nascent polypeptide-associated complex alpha subunit (NACA), transcript variant 1, mRNA [NM_001113203]	4666
LOC442421	-3.62532	47.0237	170.476	Homo sapiens hypothetical LOC442421 (LOC442421), non-coding RNA [NR_024496]	442421
	-3.62509	74.5509	270.254
TCFL5	-3.62021	361.57	1308.96	Homo sapiens cDNA clone IMAGE:5787400, partial cds. [BC065520]	10732
FAM117B	-3.61724	371.498	1343.8	Homo sapiens family with sequence similarity 117, member B (FAM117B), mRNA [NM_173511]	150864
NIPSNAP1	-3.61394	46.2406	167.111	Homo sapiens nipsnap homolog 1 (C. elegans) (NIPSNAP1), mRNA [NM_003634]	8508
NRGN	-3.61195	46.0368	166.283	Homo sapiens neurogranin (protein kinase C substrate, RC3) (NRGN), transcript variant 1, mRNA [NM_006176]	4900
	-3.60954	22.9082	82.6881	FNPBXF03 FNP Homo sapiens cDNA, mRNA sequence [CD239706]
ERBB2	-3.60728	201.705	727.606	Homo sapiens v-erb-b2 erythroblastic leukemia viral oncogene homolog 2, neuro/glioblastoma derived oncogene homolog (avian) (ERBB2), transcript variant 2, mRNA [NM_001005862]	2064
	-3.60669	33.2617	119.965	Uncharacterized protein LOC728008 [Source:UniProtKB/Swiss-Prot;Acc:A8MZF0] [ENST00000329385]
FAM131A	-3.60513	661.06	2383.21	Homo sapiens family with sequence similarity 131, member A (FAM131A), transcript variant 1, mRNA [NM_144635]	131408
SHOX2	-3.60464	20.1676	72.6968	Homo sapiens short stature homeobox 2 (SHOX2), transcript variant 2, mRNA [NM_006884]	6474
THRA	-3.60101	32.9989	118.829	Homo sapiens thyroid hormone receptor, alpha (erythroblastic leukemia viral (v-erb-a) oncogene homolog, avian) (THRA), transcript variant 1, mRNA [NM_199334]	7067
ATP1B1	-3.59865	20.7544	74.6876	Homo sapiens ATPase, Na+/K+ transporting, beta 1 polypeptide (ATP1B1), mRNA [NM_001677]	481
RYBP	-3.59239	153.676	552.065	Homo sapiens RING1 and YY1 binding protein (RYBP), mRNA [NM_012234]	23429
MSI2	-3.59008	76.467	274.522	Homo sapiens musashi homolog 2 (Drosophila) (MSI2), transcript variant 2, mRNA [NM_170721]	124540
SLC25A41	-3.58906	124.847	448.083	Homo sapiens solute carrier family 25, member 41 (SLC25A41), mRNA [NM_173637]	284427
	-3.5866	1661.16	5957.91	AV737563 AV737563 CB Homo sapiens cDNA clone CBCCNA11 5', mRNA sequence [AV737563]
MUC3A	-3.58259	100.713	360.814	Homo sapiens mucin (MUC-3) mRNA, partial cds. [M55405]	4584
	-3.58146	111.034	397.664	AGENCOURT_10278709 NIH_MGC_82 Homo sapiens cDNA clone IMAGE:6592525 5', mRNA sequence [BU561469]
	-3.57999	49.342	176.644	XM_747355 succinyl-CoA synthetase {Aspergillus fumigatus Af293} (exp=-1; wgp=0; cg=0), partial (3%) [THC2655094]
DNM1	-3.57738	136.506	488.334	Homo sapiens dynamin 1 (DNM1), transcript variant 2, mRNA [NM_001005336]	1759
LOC100129250	-3.5755	66.9351	239.327	full-length cDNA clone CS0DI064YO22 of Placenta Cot 25-normalized of Homo sapiens (human). [CR604036]	100129250
	-3.57528	709.625	2537.11
	-3.57312	73.5174	262.686	HLA class I histocompatibility antigen, B-8 alpha chain Precursor (MHC class I antigen B*8) [Source:UniProtKB/Swiss-Prot;Acc:P30460] [ENST00000445222]
NUDT8	-3.56956	467.174	1667.6	Homo sapiens nudix (nucleoside diphosphate linked moiety X)-type motif 8 (NUDT8), mRNA [NM_181843]	254552
ACTL8	-3.56602	35.154	125.36	Homo sapiens actin-like 8 (ACTL8), mRNA [NM_030812]	81569
MGC16703	-3.56354	325.616	1160.34	Homo sapiens tubulin, alpha pseudogene (MGC16703), non-coding RNA [NR_003608]	113691
FPGS	-3.5555	763.783	2715.63	Homo sapiens folylpolyglutamate synthase (FPGS), nuclear gene encoding mitochondrial protein, transcript variant 1, mRNA [NM_004957]	2356
CDK13	-3.55302	48.1523	171.086	Homo sapiens cyclin-dependent kinase 13 (CDK13), transcript variant 2, mRNA [NM_031267]	8621
	-3.55286	85.1826	302.642
MAT1A	-3.55242	18.5155	65.7747	Homo sapiens methionine adenosyltransferase I, alpha (MAT1A), mRNA [NM_000429]	4143
DHRS13	-3.55208	586.143	2082.03	Homo sapiens dehydrogenase/reductase (SDR family) member 13 (DHRS13), mRNA [NM_144683]	147015
DEAF1	-3.55194	946.191	3360.81	Homo sapiens deformed epidermal autoregulatory factor 1 (Drosophila) (DEAF1), mRNA [NM_021008]	10522
ZNF544	-3.55177	292.034	1037.24	Homo sapiens zinc finger protein 544 (ZNF544), mRNA [NM_014480]	27300
CTSF	-3.54866	1182.19	4195.19	Homo sapiens cathepsin F (CTSF), mRNA [NM_003793]	8722
STT3B	-3.54133	52.8425	187.133	Homo sapiens STT3, subunit of the oligosaccharyltransferase complex, homolog B (S. cerevisiae) (STT3B), mRNA [NM_178862]	201595
RYBP	-3.53998	127.337	450.769	Homo sapiens RING1 and YY1 binding protein (RYBP), mRNA [NM_012234]	23429
CCDC88B	-3.53976	1218.72	4313.99	Homo sapiens coiled-coil domain containing 88B (CCDC88B), mRNA [NM_032251]	283234
	-3.53726	1405.45	4971.44	BF822111 CM3-RT0011-051200-531-f10 RT0011 Homo sapiens cDNA, mRNA sequence [BF822111]
EFHB	-3.53705	30.0091	106.144	Homo sapiens EF-hand domain family, member B (EFHB), mRNA [NM_144715]	151651
MRPL23	-3.53091	978.58	3455.28	Homo sapiens mitochondrial ribosomal protein L23 (MRPL23), nuclear gene encoding mitochondrial protein, mRNA [NM_021134]	6150
PNMT	-3.52976	540.246	1906.94	Homo sapiens phenylethanolamine N-methyltransferase (PNMT), mRNA [NM_002686]	5409
	-3.51464	268.668	944.272
PCSK1N	-3.51086	1657.89	5820.63	Homo sapiens proprotein convertase subtilisin/kexin type 1 inhibitor (PCSK1N), mRNA [NM_013271]	27344
	-3.50994	222.353	780.444	BQ071182 AGENCOURT_6853099 NIH_MGC_47 Homo sapiens cDNA clone IMAGE:5927550 5', mRNA sequence [BQ071182]
CD53	-3.50624	1357.43	4759.47	Homo sapiens CD53 molecule (CD53), transcript variant 1, mRNA [NM_001040033]	963
ARV1	-3.50619	1476.52	5176.98	Homo sapiens ARV1 homolog (S. cerevisiae) (ARV1), mRNA [NM_022786]	64801
	-3.49965	133.207	466.178	UI-E-EJ1-ajk-k-19-0-UI.r1 UI-E-EJ1 Homo sapiens cDNA clone UI-E-EJ1-ajk-k-19-0-UI 5', mRNA sequence [BM932296]
CYP51A1	-3.4969	1992.33	6966.98	Homo sapiens cytochrome P450, family 51, subfamily A, polypeptide 1 (CYP51A1), transcript variant 1, mRNA [NM_000786]	1595
TMEM141	-3.49664	4912.91	17178.7	Homo sapiens transmembrane protein 141 (TMEM141), mRNA [NM_032928]	85014
CALM3	-3.4957	421.786	1474.44	Homo sapiens calmodulin 3 (phosphorylase kinase, delta) (CALM3), mRNA [NM_005184]	808
ATP5D	-3.49331	1070.5	3739.6	Homo sapiens ATP synthase, H+ transporting, mitochondrial F1 complex, delta subunit (ATP5D), nuclear gene encoding mitochondrial protein, transcript variant 2, mRNA [NM_001001975]	513
TMEM98	-3.4931	1998.99	6982.69	Homo sapiens transmembrane protein 98 (TMEM98), transcript variant 1, mRNA [NM_015544]	26022
CCDC120	-3.49057	183.993	642.241	Homo sapiens coiled-coil domain containing 120 (CCDC120), transcript variant 3, mRNA [NM_033626]	90060
ATP8B3	-3.48985	63.6329	222.069	Homo sapiens ATPase, class I, type 8B, member 3 (ATP8B3), mRNA [NM_138813]	148229
MS4A3	-3.48831	169.196	590.208	Homo sapiens membrane-spanning 4-domains, subfamily A, member 3 (hematopoietic cell-specific) (MS4A3), transcript variant 1, mRNA [NM_006138]	932
TMEM97	-3.48728	174.505	608.547	Homo sapiens transmembrane protein 97 (TMEM97), mRNA [NM_014573]	27346
C10orf58	-3.4827	305.617	1064.37	Homo sapiens chromosome 10 open reading frame 58 (C10orf58), transcript variant 1, mRNA [NM_032333]	84293
	-3.47893	413.717	1439.29	Synthetic construct Homo sapiens gateway clone IMAGE:100019426 3' read TUBB mRNA. [CU676483]
APC2	-3.47642	106.978	371.899	Homo sapiens adenomatosis polyposis coli 2 (APC2), mRNA [NM_005883]	10297
NDUFB10	-3.47483	1469.48	5106.18	Homo sapiens NADH dehydrogenase (ubiquinone) 1 beta subcomplex, 10, 22kDa (NDUFB10), nuclear gene encoding mitochondrial protein, mRNA [NM_004548]	4716
ARL6IP6	-3.47317	640.411	2224.26	Homo sapiens ADP-ribosylation-like factor 6 interacting protein 6 (ARL6IP6), transcript variant 1, mRNA [NM_152522]	151188
SLC48A1	-3.47291	750.64	2606.9	Homo sapiens cDNA FLJ20489 fis, clone KAT08285. [AK000496]	55652
LHPP	-3.47059	57.6374	200.035	Homo sapiens phospholysine phosphohistidine inorganic pyrophosphate phosphatase (LHPP), transcript variant 1, mRNA [NM_022126]	64077
PLCB2	-3.46969	19.1881	66.5769	Homo sapiens phospholipase C, beta 2, mRNA (cDNA clone IMAGE:3446252), complete cds. [BC009009]	5330
CHID1	-3.46629	635.773	2203.77	Homo sapiens chitinase domain containing 1 (CHID1), transcript variant 3, mRNA [NM_023947]	66005
PRAME	-3.45538	5208.06	17995.8	Homo sapiens preferentially expressed antigen in melanoma (PRAME), transcript variant 5, mRNA [NM_206956]	23532
SGOL1	-3.45244	210.146	725.517	Homo sapiens shugoshin-like 1 (S. pombe) (SGOL1), transcript variant A1, mRNA [NM_001012409]	151648
ATP5G1	-3.44949	2515.41	8676.89	Homo sapiens ATP synthase, H+ transporting, mitochondrial F0 complex, subunit C1 (subunit 9) (ATP5G1), nuclear gene encoding mitochondrial protein, transcript variant 1, mRNA [NM_005175]	516
NUDT21	-3.44748	1141.79	3936.31	Homo sapiens nudix (nucleoside diphosphate linked moiety X)-type motif 21 (NUDT21), mRNA [NM_007006]	11051
LOC645277	-3.44408	36.4983	125.703	PREDICTED: Homo sapiens Uncharacterized protein LOC645277 (LOC645277), mRNA [XM_928321]	645277
ACVR1C	-3.43837	26.4858	91.0681	Homo sapiens activin A receptor, type IC (ACVR1C), transcript variant 1, mRNA [NM_145259]	130399
CDC45L	-3.43764	13957.3	47980.2	Homo sapiens CDC45 cell division cycle 45-like (S. cerevisiae) (CDC45L), mRNA [NM_003504]	8318
ZNF551	-3.43449	31.4478	108.007	Homo sapiens zinc finger protein 551 (ZNF551), mRNA [NM_138347]	90233
ZC3HAV1L	-3.43403	99.3764	341.261	Homo sapiens zinc finger CCCH-type, antiviral 1-like (ZC3HAV1L), mRNA [NM_080660]	92092
C1orf172	-3.43276	75.7773	260.125	Homo sapiens chromosome 1 open reading frame 172 (C1orf172), mRNA [NM_152365]	126695
	-3.43065	119.345	409.43	full-length cDNA clone CS0DC006YB07 of Neuroblastoma Cot 25-normalized of Homo sapiens (human). [CR596214]
CD19	-3.42433	312.564	1070.32	Homo sapiens CD19 molecule (CD19), mRNA [NM_001770]	930
MACROD1	-3.42283	171.317	586.389	Homo sapiens MACRO domain containing 1 (MACROD1), mRNA [NM_014067]	28992
TECPR1	-3.42229	168.805	577.7	Homo sapiens tectonin beta-propeller repeat containing 1 (TECPR1), mRNA [NM_015395]	25851
WHSC1	-3.42138	139.369	476.836	Homo sapiens Wolf-Hirschhorn syndrome candidate 1 (WHSC1), transcript variant 8, mRNA [NM_007331]	7468
ZNF215	-3.41984	177.844	608.198	Homo sapiens zinc finger protein 215 (ZNF215), mRNA [NM_013250]	7762
SCD	-3.4178	41.9929	143.523	Homo sapiens stearoyl-CoA desaturase (delta-9-desaturase) (SCD), mRNA [NM_005063]	6319
PHYHD1	-3.41752	28.0146	95.7405	Homo sapiens phytanoyl-CoA dioxygenase domain containing 1 (PHYHD1), transcript variant 2, mRNA [NM_174933]	254295
SNX29	-3.41717	172.581	589.741	Homo sapiens sorting nexin 29 (SNX29), mRNA [NM_001080530]	92017
CCDC22	-3.41247	736.472	2513.19	Homo sapiens coiled-coil domain containing 22 (CCDC22), mRNA [NM_014008]	28952
	-3.4123	139.883	477.323
	-3.4102	101.327	345.546	AB371542 pGCAP10 [AB371542]
	-3.40986	295.127	1006.34
ITFG1	-3.40834	772.407	2632.62	Homo sapiens integrin alpha FG-GAP repeat containing 1 (ITFG1), mRNA [NM_030790]	81533
ITFG1	-3.40796	52.3285	178.333	integrin alpha FG-GAP repeat containing 1 [Source:HGNC Symbol;Acc:30697] [ENST00000320640]	81533
ATF7IP2	-3.40733	318.251	1084.39	Homo sapiens activating transcription factor 7 interacting protein 2 (ATF7IP2), mRNA [NM_024997]	80063
SLC29A2	-3.40235	118.291	402.468	Homo sapiens solute carrier family 29 (nucleoside transporters), member 2 (SLC29A2), mRNA [NM_001532]	3177
NUP210	-3.40086	743.812	2529.6	Homo sapiens nucleoporin 210kDa (NUP210), mRNA [NM_024923]	23225
ALG10B	-3.40054	131.079	445.739	Homo sapiens asparagine-linked glycosylation 10, alpha-1,2-glucosyltransferase homolog B (yeast) (ALG10B), mRNA [NM_001013620]	144245
THRA	-3.40023	643.025	2186.43	Homo sapiens thyroid hormone receptor, alpha (erythroblastic leukemia viral (v-erb-a) oncogene homolog, avian) (THRA), transcript variant 2, mRNA [NM_003250]	7067
CCDC15	-3.39929	54.3164	184.637	Homo sapiens coiled-coil domain containing 15 (CCDC15), mRNA [NM_025004]	80071
NUDT21	-3.39709	4485.35	15237.2	Homo sapiens nudix (nucleoside diphosphate linked moiety X)-type motif 21 (NUDT21), mRNA [NM_007006]	11051
KIAA0485	-3.39626	30.1141	102.275	Homo sapiens mRNA, chromosome 1 specific transcript KIAA0485. [AB007954]	57235
SMEK2	-3.39375	42.2289	143.314	full-length cDNA clone CS0DL001YI02 of B cells (Ramos cell line) Cot 25-normalized of Homo sapiens (human). [CR600305]	57223
FBXO4	-3.39295	220.552	748.323	Homo sapiens F-box protein 4 (FBXO4), transcript variant 1, mRNA [NM_012176]	26272
PTH2	-3.39086	147.323	499.552	Homo sapiens parathyroid hormone 2 (PTH2), mRNA [NM_178449]	113091
VEGFB	-3.39	3485.36	11815.4	Homo sapiens vascular endothelial growth factor B (VEGFB), mRNA [NM_003377]	7423
C20orf96	-3.38794	20.4046	69.1294	Homo sapiens chromosome 20 open reading frame 96 (C20orf96), mRNA [NM_153269]	140680
	-3.38691	43.7269	148.099	Homo sapiens DNM1 pseudogene 33, mRNA (cDNA clone IMAGE:3688915). [BC006530]
PPARGC1B	-3.37964	62.8134	212.287	Homo sapiens peroxisome proliferator-activated receptor gamma, coactivator 1 beta (PPARGC1B), transcript variant 1, mRNA [NM_133263]	133522
FCHSD2	-3.37955	145.94	493.213	Homo sapiens FCH and double SH3 domains 2 (FCHSD2), mRNA [NM_014824]	9873
ATP1B1	-3.37649	211.603	714.475	Homo sapiens ATPase, Na+/K+ transporting, beta 1 polypeptide (ATP1B1), mRNA [NM_001677]	481
SLC37A4	-3.37611	823.296	2779.54	Homo sapiens solute carrier family 37 (glucose-6-phosphate transporter), member 4 (SLC37A4), transcript variant 4, mRNA [NM_001467]	2542
CYR61	-3.37553	35.9716	121.423	Homo sapiens cysteine-rich, angiogenic inducer, 61 (CYR61), mRNA [NM_001554]	3491
HM13	-3.37547	16.7994	56.7056	Homo sapiens histocompatibility (minor) 13 (HM13), transcript variant 4, mRNA [NM_178582]	81502
MAP3K4	-3.37439	265.378	895.49	Homo sapiens mitogen-activated protein kinase kinase kinase 4 (MAP3K4), transcript variant 1, mRNA [NM_005922]	4216
TMPRSS5	-3.37399	44.9347	151.61	Homo sapiens transmembrane protease, serine 5 (TMPRSS5), mRNA [NM_030770]	80975
LZTFL1	-3.3736	67.8425	228.873	Homo sapiens leucine zipper transcription factor-like 1 (LZTFL1), mRNA [NM_020347]	54585
LDLR	-3.3635	549.315	1847.62	Homo sapiens low density lipoprotein receptor (LDLR), mRNA [NM_000527]	3949
LZTFL1	-3.36319	357.143	1201.14	Homo sapiens leucine zipper transcription factor-like 1 (LZTFL1), mRNA [NM_020347]	54585
SYNGR3	-3.36315	543.265	1827.08	Homo sapiens synaptogyrin 3 (SYNGR3), mRNA [NM_004209]	9143
RASGRP2	-3.36228	553.544	1861.17	Homo sapiens RAS guanyl releasing protein 2 (calcium and DAG-regulated) (RASGRP2), transcript variant 2, mRNA [NM_153819]	10235
TOP2A	-3.36062	982.834	3302.93	Homo sapiens topoisomerase (DNA) II alpha 170kDa (TOP2A), mRNA [NM_001067]	7153
ACVR2B	-3.35982	781.351	2625.2	Homo sapiens activin A receptor, type IIB (ACVR2B), mRNA [NM_001106]	93
TNXB	-3.35788	36.6288	122.995	Homo sapiens tenascin XB (TNXB), transcript variant XB, mRNA [NM_019105]	7148
ESRRB	-3.35459	68.8121	230.837	Homo sapiens estrogen-related receptor beta (ESRRB), mRNA [NM_004452]	2103
SIAH1	-3.35366	147.915	496.057	Homo sapiens seven in absentia homolog 1 (Drosophila) (SIAH1), transcript variant 1, mRNA [NM_003031]	6477
ADCY6	-3.35177	59.7746	200.351	Homo sapiens adenylate cyclase 6 (ADCY6), transcript variant 1, mRNA [NM_015270]	112
HIST1H4C	-3.3516	29718	99602.8	Homo sapiens histone cluster 1, H4c (HIST1H4C), mRNA [NM_003542]	8364
SLC25A40	-3.35133	157.615	528.219	solute carrier family 25, member 40 [Source:HGNC Symbol;Acc:29680] [ENST00000341119]	55972
SMC4	-3.35091	1343.78	4502.9	Homo sapiens structural maintenance of chromosomes 4 (SMC4), transcript variant 1, mRNA [NM_005496]	10051
C7orf55	-3.34834	575.827	1928.06	Homo sapiens chromosome 7 open reading frame 55 (C7orf55), nuclear gene encoding mitochondrial protein, mRNA [NM_197964]	154791
	-3.34696	30.4427	101.89	ALU5_HUMAN (P39192) Alu subfamily SC sequence contamination warning entry, partial (12%) [THC2746807]
PLLP	-3.34608	17.6212	58.962	Homo sapiens plasma membrane proteolipid (plasmolipin) (PLLP), mRNA [NM_015993]	51090
NMT2	-3.34486	66.0969	221.085	Homo sapiens N-myristoyltransferase 2 (NMT2), mRNA [NM_004808]	9397
	-3.34358	17.4197	58.2443
RP11-631M21.2	-3.34113	25.2036	84.2086	Homo sapiens tubulin, beta 8 (TUBB8), transcript variant 2, mRNA [NM_001164154]	347688
MT2A	-3.34043	22884.4	76443.9	Homo sapiens metallothionein 2A (MT2A), mRNA [NM_005953]	4502
PC	-3.33991	484.956	1619.71	Homo sapiens pyruvate carboxylase (PC), nuclear gene encoding mitochondrial protein, transcript variant 3, mRNA [NM_001040716]	5091
	-3.33949	1603.43	5354.66
	-3.33808	17.8099	59.4508	Homo sapiens, clone IMAGE:4724389, mRNA, partial cds. [BC020909]
	-3.33768	35.568	118.715	COR1A_HUMAN (P31146) Coronin-1A (Coronin-like protein p57) (Coronin-like protein A) (CLIPINA) (Tryptophan aspartate-containing coat protein) (TACO), partial (70%) [THC2586092]
	-3.33343	156.703	522.357
C11orf10	-3.33251	15600.4	51988.4	Homo sapiens chromosome 11 open reading frame 10 (C11orf10), mRNA [NM_014206]	746
HNRPDL	-3.33236	629.167	2096.61	Homo sapiens heterogeneous nuclear ribonucleoprotein D-like (HNRPDL), transcript variant 2, mRNA [NM_031372]	9987
	-3.33068	39067.8	130122
SQRDL	-3.32964	111.906	372.607	Homo sapiens sulfide quinone reductase-like (yeast) (SQRDL), nuclear gene encoding mitochondrial protein, mRNA [NM_021199]	58472
NRTN	-3.32957	68.5725	228.317	Homo sapiens neurturin (NRTN), mRNA [NM_004558]	4902
	-3.32631	155.92	518.64	full-length cDNA clone CS0DC003YI17 of Neuroblastoma Cot 25-normalized of Homo sapiens (human). [CR592318]
	-3.32614	39.0262	129.807	Putative uncharacterized protein ENSP00000381813 [Source:UniProtKB/TrEMBL;Acc:A8MZ04] [ENST00000398832]
	-3.32579	110.562	367.705	PREDICTED: Homo sapiens similar to DC48 (LOC100293563), mRNA [XM_002345305]
RBM12	-3.32455	247.719	823.554	Homo sapiens RNA binding motif protein 12 (RBM12), transcript variant 1, mRNA [NM_006047]	10137
ZNF175	-3.32313	53.9152	179.167	Homo sapiens zinc finger protein 175, mRNA (cDNA clone IMAGE:4301632), partial cds. [BC007778]	7728
	-3.32244	48.0962	159.797	Homo sapiens cDNA clone IMAGE:5262677. [BC035106]
	-3.3159	729.026	2417.38
BRI3	-3.31448	4841.05	16045.5	Homo sapiens brain protein I3 (BRI3), transcript variant 1, mRNA [NM_015379]	25798
TMEM99	-3.30453	1506.9	4979.58	Homo sapiens transmembrane protein 99 (TMEM99), mRNA [NM_145274]	147184
TP73	-3.30159	47.8159	157.868	Homo sapiens tumor protein p73 (TP73), transcript variant 1, mRNA [NM_005427]	7161
	-3.3007	28.8641	95.2717
	-3.29803	53.2276	175.546
MVD	-3.2974	1232.81	4065.09	Homo sapiens mevalonate (diphospho) decarboxylase (MVD), mRNA [NM_002461]	4597
LOC390424	-3.29552	1320.43	4351.48	PREDICTED: Homo sapiens similar to hCG1639781 (LOC390424), mRNA [XM_001718253]	390424
	-3.29368	1044.27	3439.48
NMT2	-3.29088	181.669	597.851	Homo sapiens N-myristoyltransferase 2 (NMT2), mRNA [NM_004808]	9397
UTP15	-3.28825	230.397	757.602	Homo sapiens UTP15, U3 small nucleolar ribonucleoprotein, homolog (S. cerevisiae) (UTP15), mRNA [NM_032175]	84135
RAVER2	-3.28805	35.8717	117.948	Homo sapiens ribonucleoprotein, PTB-binding 2 (RAVER2), mRNA [NM_018211]	55225
C6orf114	-3.28586	22.9564	75.4316	Homo sapiens chromosome 6 open reading frame 114 (C6orf114), mRNA [NM_033069]	85411
NIPSNAP1	-3.28483	321.226	1055.17	Homo sapiens nipsnap homolog 1 (C. elegans) (NIPSNAP1), mRNA [NM_003634]	8508
GFRA4	-3.28131	463.036	1519.37	Homo sapiens GDNF family receptor alpha 4 (GFRA4), transcript variant 1, mRNA [NM_022139]	64096
NUCKS1	-3.27873	405.972	1331.07	Homo sapiens nuclear casein kinase and cyclin-dependent kinase substrate 1 (NUCKS1), mRNA [NM_022731]	64710
C17orf101	-3.2787	1967.2	6449.85	Homo sapiens chromosome 17 open reading frame 101 (C17orf101), transcript variant 1, mRNA [NM_024648]	79701
NOS3	-3.27729	175.549	575.326	Homo sapiens nitric oxide synthase 3 (endothelial cell) (NOS3), transcript variant 1, mRNA [NM_000603]	4846
LOC401357	-3.27572	806.566	2642.08	Homo sapiens hypothetical LOC401357, mRNA (cDNA clone IMAGE:9021415). [BC137417]	401357
RAB28	-3.27448	25.8226	84.5556	Homo sapiens RAB28, member RAS oncogene family (RAB28), transcript variant 2, mRNA [NM_004249]	9364
LOC441245	-3.27423	25.0002	81.8564	Homo sapiens cDNA FLJ14309 fis, clone PLACE3000221. [AK024371]	441245
CDT1	-3.27271	3151.18	10312.9	Homo sapiens chromatin licensing and DNA replication factor 1 (CDT1), mRNA [NM_030928]	81620
ACAA1	-3.26734	426.007	1391.91	Homo sapiens acetyl-Coenzyme A acyltransferase 1 (ACAA1), nuclear gene encoding mitochondrial protein, transcript variant 1, mRNA [NM_001607]	30
C1orf9	-3.26649	904.392	2954.19	Homo sapiens chromosome 1 open reading frame 9 (C1orf9), transcript variant 2, mRNA [NM_016227]	51430
SLC19A2	-3.26408	762.432	2488.64	Homo sapiens solute carrier family 19 (thiamine transporter), member 2 (SLC19A2), mRNA [NM_006996]	10560
GRB7	-3.2627	45.9513	149.925	Homo sapiens growth factor receptor-bound protein 7 (GRB7), transcript variant 1, mRNA [NM_005310]	2886
MTA1	-3.25954	172.998	563.893	Homo sapiens metastasis associated 1 (MTA1), mRNA [NM_004689]	9112
	-3.25945	28.7151	93.5955
HAGHL	-3.25789	260.037	847.174	Homo sapiens hydroxyacylglutathione hydrolase-like (HAGHL), transcript variant 2, mRNA [NM_032304]	84264
PTRH2	-3.25787	3670.32	11957.4	Homo sapiens peptidyl-tRNA hydrolase 2 (PTRH2), nuclear gene encoding mitochondrial protein, mRNA [NM_016077]	51651
ZRANB2	-3.25577	294.716	959.531	Homo sapiens zinc finger, RAN-binding domain containing 2 (ZRANB2), transcript variant 1, mRNA [NM_203350]	9406
SH3BGRL2	-3.25446	33.1525	107.893	Homo sapiens SH3 domain binding glutamic acid-rich protein like 2 (SH3BGRL2), mRNA [NM_031469]	83699
LOC158381	-3.25025	147.303	478.77	Homo sapiens ATPase, Class I, type 8B family pseudogene (LOC158381), transcript variant 2, non-coding RNA [NR_003582]	158381
CELSR2	-3.24762	27.9371	90.7289	Homo sapiens cadherin, EGF LAG seven-pass G-type receptor 2 (flamingo homolog, Drosophila) (CELSR2), mRNA [NM_001408]	1952
ZNF726	-3.24638	24.0857	78.1911	zinc finger protein 726 [Source:HGNC Symbol;Acc:32462] [ENST00000322487]	730087
H2AFJ	-3.24477	913.532	2964.2	Homo sapiens H2A histone family, member J (H2AFJ), transcript variant 1, mRNA [NM_177925]	55766
ZNF184	-3.24209	120.547	390.823	Homo sapiens zinc finger protein 184 (ZNF184), mRNA [NM_007149]	7738
MDM1	-3.23914	73.5156	238.127	Homo sapiens Mdm1 nuclear protein homolog (mouse) (MDM1), transcript variant 2, mRNA [NM_020128]	56890
APOM	-3.23879	330.099	1069.12	Homo sapiens apolipoprotein M (APOM), mRNA [NM_019101]	55937
	-3.23531	424.065	1371.98	full-length cDNA clone CS0DD005YE10 of Neuroblastoma Cot 50-normalized of Homo sapiens (human). [CR607463]
	-3.23259	26.3282	85.1086
	-3.23067	47.843	154.565	Human MHC class I HLA-A mRNA, partial cds. [M64259]
HIST1H4J	-3.22801	289.175	933.462	Homo sapiens histone cluster 1, H4j (HIST1H4J), mRNA [NM_021968]	8363
TMEM97	-3.22778	669.049	2159.54	Homo sapiens transmembrane protein 97 (TMEM97), mRNA [NM_014573]	27346
FCGR2B	-3.22572	106.865	344.718	Homo sapiens Fc fragment of IgG, low affinity IIb, receptor (CD32) (FCGR2B), transcript variant 1, mRNA [NM_004001]	2213
RIF1	-3.22444	26.488	85.4088	Homo sapiens RAP1 interacting factor homolog (yeast) (RIF1), mRNA [NM_018151]	55183
BBS5	-3.22279	35.5913	114.703	Homo sapiens Bardet-Biedl syndrome 5 (BBS5), mRNA [NM_152384]	129880
LMBR1	-3.22192	58.765	189.336	Homo sapiens limb region 1 homolog (mouse) (LMBR1), mRNA [NM_022458]	64327
CATSPER1	-3.21979	63.6622	204.979	Homo sapiens cation channel, sperm associated 1 (CATSPER1), mRNA [NM_053054]	117144
ZNF619	-3.21844	48.4123	155.812	Homo sapiens zinc finger protein 619 (ZNF619), transcript variant 5, mRNA [NM_001145083]	285267
	-3.21813	30.7166	98.8501
NUDT16	-3.21777	387.77	1247.75	Homo sapiens nudix (nucleoside diphosphate linked moiety X)-type motif 16 (NUDT16), transcript variant 2, mRNA [NM_152395]	131870
SPDYE3	-3.21706	69.8877	224.833	Homo sapiens speedy homolog E3 (Xenopus laevis) (SPDYE3), mRNA [NM_001004351]	441272
LOC646960	-3.21541	216.137	694.97	PREDICTED: Homo sapiens similar to hCG1818432 (LOC646960), mRNA [XM_929928]	646960
LOC642826	-3.21526	130.902	420.883	Homo sapiens cDNA FLJ39589 fis, clone SKMUS2008607. [AK096908]	642826
GBP4	-3.2108	36.9053	118.496	Homo sapiens guanylate binding protein 4 (GBP4), mRNA [NM_052941]	115361
ARHGAP6	-3.20995	153.454	492.58	Homo sapiens Rho GTPase activating protein 6 (ARHGAP6), transcript variant 3, mRNA [NM_006125]	395
FDPSL2A	-3.20638	1751.02	5614.44	Homo sapiens MGC44478 (FDPSL2A), non-coding RNA [NR_003262]	619190
	-3.20458	787.42	2523.35	DB229023 TRACH3 Homo sapiens cDNA clone TRACH3022015 5', mRNA sequence [DB229023]
CUTA	-3.20385	13043.4	41789.2	Homo sapiens cutA divalent cation tolerance homolog (E. coli) (CUTA), transcript variant 2, mRNA [NM_015921]	51596
BCAT2	-3.20324	25.7251	82.4036	Homo sapiens branched chain aminotransferase 2, mitochondrial (BCAT2), nuclear gene encoding mitochondrial protein, transcript variant a, mRNA [NM_001190]	587
LHPP	-3.20299	600.583	1923.66	Homo sapiens phospholysine phosphohistidine inorganic pyrophosphate phosphatase (LHPP), transcript variant 1, mRNA [NM_022126]	64077
LOC401397	-3.20189	586.434	1877.7	Homo sapiens hypothetical LOC401397 (LOC401397), transcript variant 1, non-coding RNA [NR_024412]	401397
	-3.20144	134.517	430.647
SSR3	-3.20119	664.924	2128.55	Homo sapiens signal sequence receptor, gamma (translocon-associated protein gamma) (SSR3), mRNA [NM_007107]	6747
	-3.19685	32.8722	105.088
	-3.19624	79.3351	253.574	Homo sapiens cDNA clone IMAGE:4841343, partial cds. [BC030152]
	-3.18791	276.402	881.143	RC1=NADH dehydrogenase subunit 3 homolog/ND3 homolog [human, renal cell carcinoma, mRNA Mitochondrial Partial, 65 nt]. [S81524]
DOM3Z	-3.18771	224.248	714.838	Homo sapiens dom-3 homolog Z (C. elegans) (DOM3Z), mRNA [NM_005510]	1797
C11orf71	-3.18681	391.17	1246.59	Homo sapiens chromosome 11 open reading frame 71 (C11orf71), mRNA [NM_019021]	54494
SLC39A3	-3.18523	99.6783	317.498	Homo sapiens solute carrier family 39 (zinc transporter), member 3 (SLC39A3), transcript variant 2, mRNA [NM_213568]	29985
TTBK2	-3.18086	21.7091	69.0537	Homo sapiens tau tubulin kinase 2 (TTBK2), mRNA [NM_173500]	146057
LOC401397	-3.18	2629.12	8360.61	Homo sapiens hypothetical LOC401397 (LOC401397), transcript variant 1, non-coding RNA [NR_024412]	401397
METRN	-3.17787	1220.09	3877.28	Homo sapiens meteorin, glial cell differentiation regulator (METRN), mRNA [NM_024042]	79006
ZNF254	-3.17016	30.6912	97.296	Homo sapiens zinc finger protein 254 (ZNF254), mRNA [NM_203282]	9534
TMEM98	-3.16991	1299.25	4118.52	Homo sapiens transmembrane protein 98 (TMEM98), transcript variant 1, mRNA [NM_015544]	26022
PRR3	-3.16924	42.6782	135.258	Homo sapiens proline rich 3 (PRR3), transcript variant 1, mRNA [NM_025263]	80742
	-3.16774	18.1006	57.3379	BF195626 7n86a01.x1 NCI_CGAP_Ov18 Homo sapiens cDNA clone IMAGE:3571464 3' similar to SW:ER72_HUMAN P13667 PROTEIN DISULFIDE ISOMERASE-RELATED PROTEIN ERP-72 PRECURSOR ;, mRNA sequence [BF195626]
DBI	-3.16759	5169.69	16375.4	Homo sapiens diazepam binding inhibitor (GABA receptor modulator, acyl-Coenzyme A binding protein) (DBI), transcript variant 1, mRNA [NM_020548]	1622
ST3GAL1	-3.16574	226.839	718.111	Homo sapiens ST3 beta-galactoside alpha-2,3-sialyltransferase 1 (ST3GAL1), transcript variant 1, mRNA [NM_003033]	6482
RPP21	-3.16081	2695.48	8519.91	Homo sapiens ribonuclease P/MRP 21kDa subunit (RPP21), mRNA [NM_024839]	79897
SLC25A23	-3.16052	36.7036	116.002	Homo sapiens solute carrier family 25 (mitochondrial carrier; phosphate carrier), member 23 (SLC25A23), nuclear gene encoding mitochondrial protein, mRNA [NM_024103]	79085
CAMTA1	-3.15905	3545.43	11200.2	Homo sapiens hypothetical protein SB141 mRNA, complete cds. [AY037153]	23261
	-3.1585	25.1338	79.3851
GPAT2	-3.15701	299.821	946.537	Homo sapiens glycerol-3-phosphate acyltransferase 2, mitochondrial (GPAT2), nuclear gene encoding mitochondrial protein, mRNA [NM_207328]	150763
	-3.15638	37.5122	118.403	AGENCOURT_6763016 NIH_MGC_118 Homo sapiens cDNA clone IMAGE:5756116 5', mRNA sequence [BQ072652]
DNAH14	-3.1531	1543.14	4865.68	Homo sapiens dynein, axonemal, heavy chain 14 (DNAH14), transcript variant 3, mRNA [NM_144989]	127602
BAIAP2L1	-3.15253	55.5126	175.005	Homo sapiens BAI1-associated protein 2-like 1 (BAIAP2L1), mRNA [NM_018842]	55971
	-3.15114	407.209	1283.17	Q4TBH3_TETNG (Q4TBH3) Chromosome 13 SCAF7124, whole genome shotgun sequence, partial (3%) [THC2668815]
HNF1A	-3.14863	126.214	397.401	Homo sapiens HNF1 homeobox A (HNF1A), mRNA [NM_000545]	6927
	-3.14734	403.262	1269.2	Homo sapiens partial mRNA; ID YG39-2B. [AJ227863]
VEGFB	-3.14481	152.499	479.58	Homo sapiens vascular endothelial growth factor B (VEGFB), mRNA [NM_003377]	7423
CD164	-3.14163	892.729	2804.62	Homo sapiens CD164 molecule, sialomucin (CD164), transcript variant 1, mRNA [NM_006016]	8763
NLE1	-3.13893	1655.06	5195.12	Homo sapiens notchless homolog 1 (Drosophila) (NLE1), transcript variant 2, mRNA [NM_001014445]	54475
HIST1H2BC	-3.13891	345.137	1083.35	Homo sapiens histone cluster 1, H2bc (HIST1H2BC), mRNA [NM_003526]	8347
ORC6L	-3.13736	772.271	2422.89	Homo sapiens origin recognition complex, subunit 6 like (yeast) (ORC6L), mRNA [NM_014321]	23594
POT1	-3.13676	903.265	2833.33	Homo sapiens POT1 protection of telomeres 1 homolog (S. pombe) (POT1), transcript variant 1, mRNA [NM_015450]	25913
LSM14B	-3.13652	211.523	663.445	Homo sapiens LSM14B, SCD6 homolog B (S. cerevisiae) (LSM14B), mRNA [NM_144703]	149986
	-3.13481	41.2619	129.348	GB
PIM3	-3.13375	5926.01	18570.6	Homo sapiens pim-3 oncogene (PIM3), mRNA [NM_001001852]	415116
	-3.13334	89.8266	281.458	Q4SPR8_TETNG (Q4SPR8) Chromosome 16 SCAF14537, whole genome shotgun sequence. (Fragment), partial (16%) [THC2655508]
CTSZ	-3.13283	179.03	560.872	Homo sapiens cathepsin Z (CTSZ), mRNA [NM_001336]	1522
FAM192A	-3.12845	489.289	1530.72	Homo sapiens family with sequence similarity 192, member A (FAM192A), mRNA [NM_024946]	80011
	-3.12622	37.4435	117.057	hh89c10.x1 NCI_CGAP_GU1 Homo sapiens cDNA clone IMAGE:2969970 3', mRNA sequence [AW627629]
ITPRIPL1	-3.12477	17.5433	54.8189	Homo sapiens inositol 1,4,5-triphosphate receptor interacting protein-like 1 (ITPRIPL1), transcript variant 1, mRNA [NM_178495]	150771
C2orf77	-3.12154	36.8245	114.949	Homo sapiens chromosome 2 open reading frame 77 (C2orf77), mRNA [NM_001085447]	129881
	-3.12103	15084	47077.7	Q28EK6_XENTR (Q28EK6) CHK1 checkpoint homolog (S. pombe), partial (10%) [THC2585049]
RAPH1	-3.11735	184.417	574.891	Homo sapiens Ras association (RalGDS/AF-6) and pleckstrin homology domains 1 (RAPH1), transcript variant 1, mRNA [NM_213589]	65059
SYCP2L	-3.11311	26.8287	83.5207	Homo sapiens synaptonemal complex protein 2-like (SYCP2L), mRNA [NM_001040274]	221711
CXorf65	-3.11299	26.9061	83.7585	Homo sapiens chromosome X open reading frame 65 (CXorf65), transcript variant 1, mRNA [NM_001025265]	158830
SFT2D1	-3.11155	3539.76	11014.2	Homo sapiens SFT2 domain containing 1 (SFT2D1), mRNA [NM_145169]	113402
POLD1	-3.11091	4108.78	12782	Homo sapiens polymerase (DNA directed), delta 1, catalytic subunit 125kDa (POLD1), mRNA [NM_002691]	5424
	-3.11057	49.6111	154.319	BP418551 Homo sapiens small intestine Homo sapiens cDNA clone HIE01711r 3', mRNA sequence [BP418551]
	-3.10829	114.252	355.128
FDPS	-3.10527	10266.7	31880.9	Homo sapiens farnesyl diphosphate synthase (farnesyl pyrophosphate synthetase, dimethylallyltranstransferase, geranyltranstransferase) (FDPS), transcript variant 1, mRNA [NM_002004]	2224
PDCD10	-3.10009	2063.38	6396.66	Homo sapiens programmed cell death 10 (PDCD10), transcript variant 1, mRNA [NM_007217]	11235
OAF	-3.09844	74.4263	230.605	Homo sapiens OAF homolog (Drosophila) (OAF), mRNA [NM_178507]	220323
STXBP1	-3.09792	77.5591	240.272	Homo sapiens syntaxin binding protein 1 (STXBP1), transcript variant 1, mRNA [NM_003165]	6812
LOC100128822	-3.0977	657.318	2036.17	Homo sapiens hypothetical LOC100128822 (LOC100128822), non-coding RNA [NR_027387]	100128822
VSIG10L	-3.09495	302.969	937.675	Homo sapiens V-set and immunoglobulin domain containing 10 like (VSIG10L), mRNA [NM_001163922]	147645
	-3.09428	226.664	701.362
SNRNP25	-3.09176	1370.27	4236.54	Homo sapiens small nuclear ribonucleoprotein 25kDa (U11/U12) (SNRNP25), mRNA [NM_024571]	79622
FBXL8	-3.0916	57.3271	177.233	Homo sapiens F-box and leucine-rich repeat protein 8 (FBXL8), mRNA [NM_018378]	55336
LOC440181	-3.08771	111.028	342.822	PREDICTED: Homo sapiens similar to transmembrane protein 98 (LOC440181), miscRNA [XR_018458]	440181
C17orf37	-3.08674	2410.83	7441.6	Homo sapiens chromosome 17 open reading frame 37 (C17orf37), mRNA [NM_032339]	84299
	-3.08672	11525.4	35575.5	Sequence 969 from Patent EP1308459. [AX747444]
SPHAR	-3.0857	273.834	844.97	Homo sapiens S-phase response (cyclin related) (SPHAR), mRNA [NM_006542]	10638
	-3.08547	460.216	1419.99	Putative ATP-binding domain-containing protein 3-like protein [Source:UniProtKB/Swiss-Prot;Acc:A8MXG8] [ENST00000396468]
PPP3CA	-3.08425	551.73	1701.67	Homo sapiens protein phosphatase 3, catalytic subunit, alpha isozyme (PPP3CA), transcript variant 1, mRNA [NM_000944]	5530
HACL1	-3.08144	3131.6	9649.84	Homo sapiens 2-hydroxyacyl-CoA lyase 1 (HACL1), mRNA [NM_012260]	26061
CCDC106	-3.07917	36.3928	112.06	Homo sapiens coiled-coil domain containing 106 (CCDC106), mRNA [NM_013301]	29903
FAM69B	-3.07885	374.283	1152.36	Homo sapiens family with sequence similarity 69, member B (FAM69B), mRNA [NM_152421]	138311
HIST2H2AA4	-3.07852	7436.95	22894.8	Homo sapiens histone cluster 2, H2aa4 (HIST2H2AA4), mRNA [NM_001040874]	723790
	-3.07824	94.7856	291.773	FERM and PDZ domain containing 3 [Source:HGNC Symbol;Acc:29382] [ENST00000439554]
TBC1D5	-3.07715	170.5	524.655	Homo sapiens TBC1 domain family, member 5 (TBC1D5), transcript variant 2, mRNA [NM_014744]	9779
	-3.07514	17.8234	54.8095	GB
IPO11	-3.07509	47.5639	146.263	Homo sapiens importin 11 (IPO11), transcript variant 2, mRNA [NM_016338]	51194
TMEM65	-3.07425	27.5525	84.7034	Homo sapiens transmembrane protein 65 (TMEM65), mRNA [NM_194291]	157378
HIST1H3H	-3.0726	353.445	1086	Homo sapiens histone cluster 1, H3h (HIST1H3H), mRNA [NM_003536]	8357
	-3.07	795.425	2441.95	Putative uncharacterized protein ENSP00000390147 [Source:UniProtKB/TrEMBL;Acc:C9JI82] [ENST00000397948]
FAM173A	-3.06973	1456.28	4470.39	Homo sapiens family with sequence similarity 173, member A (FAM173A), mRNA [NM_023933]	65990
LIG1	-3.06834	2601.42	7982.04	Homo sapiens ligase I, DNA, ATP-dependent (LIG1), mRNA [NM_000234]	3978
BPGM	-3.06383	177.378	543.457	Homo sapiens 2,3-bisphosphoglycerate mutase (BPGM), transcript variant 2, mRNA [NM_199186]	669
C16orf80	-3.05796	1611.17	4926.89	Homo sapiens chromosome 16 open reading frame 80 (C16orf80), mRNA [NM_013242]	29105
DHRS13	-3.05567	146.886	448.835	Homo sapiens dehydrogenase/reductase (SDR family) member 13 (DHRS13), mRNA [NM_144683]	147015
NME4	-3.05429	731.517	2234.26	Homo sapiens non-metastatic cells 4, protein expressed in (NME4), nuclear gene encoding mitochondrial protein, mRNA [NM_005009]	4833
C10orf125	-3.05201	2727.65	8324.82	Homo sapiens chromosome 10 open reading frame 125 (C10orf125), transcript variant 2, mRNA [NM_198472]	282969
HERPUD1	-3.05135	7844.96	23937.7	Homo sapiens homocysteine-inducible, endoplasmic reticulum stress-inducible, ubiquitin-like domain member 1 (HERPUD1), transcript variant 1, mRNA [NM_014685]	9709
C14orf167	-3.05078	61.1052	186.419	Homo sapiens chromosome 14 open reading frame 167 (C14orf167), transcript variant 1, non-coding RNA [NR_023921]	55449
RPS10	-3.04721	23467.9	71511.6	Homo sapiens ribosomal protein S10 (RPS10), mRNA [NM_001014]	6204
ADAL	-3.04662	61.8705	188.496	Homo sapiens adenosine deaminase-like (ADAL), transcript variant 1, mRNA [NM_001159280]	161823
WIPI1	-3.04623	1210.42	3687.22	Homo sapiens WD repeat domain, phosphoinositide interacting 1 (WIPI1), mRNA [NM_017983]	55062
ICAM4	-3.04615	685.984	2089.61	Homo sapiens intercellular adhesion molecule 4 (Landsteiner-Wiener blood group) (ICAM4), transcript variant 1, mRNA [NM_001544]	3386
H3F3A	-3.04521	15236	46396.7	Homo sapiens H3 histone, family 3A (H3F3A), mRNA [NM_002107]	3020
MT2A	-3.04315	19594.9	59630.1	Homo sapiens metallothionein 2A (MT2A), mRNA [NM_005953]	4502
WWP2	-3.04045	31.3823	95.4165	Homo sapiens WW domain containing E3 ubiquitin protein ligase 2 (WWP2), transcript variant 3, mRNA [NM_199423]	11060
	-3.03973	534.387	1624.39
PPP2R5C	-3.03842	1733.15	5266.02	Homo sapiens protein phosphatase 2, regulatory subunit B', gamma isoform (PPP2R5C), transcript variant 1, mRNA [NM_002719]	5527
	-3.0356	80.0209	242.912	CA306742 UI-H-FT1-bht-f-03-0-UI.s1 NCI_CGAP_FT1 Homo sapiens cDNA clone UI-H-FT1-bht-f-03-0-UI 3', mRNA sequence [CA306742]
2011-09-05	-3.03552	164.951	500.714	Homo sapiens septin 5 (SEPT5), mRNA [NM_002688]	5413
NR3C1	-3.03549	340.703	1034.2	Homo sapiens nuclear receptor subfamily 3, group C, member 1 (glucocorticoid receptor) (NR3C1), transcript variant 1, mRNA [NM_001018077]	2908
HEMGN	-3.03347	391.573	1187.83	Homo sapiens hemogen (HEMGN), transcript variant 1, mRNA [NM_018437]	55363
FOXA3	-3.03244	300.005	909.747	Homo sapiens forkhead box A3 (FOXA3), mRNA [NM_004497]	3171
FAM72D	-3.0304	793.709	2405.26	Homo sapiens family with sequence similarity 72, member D (FAM72D), mRNA [NM_207418]	728833
	-3.02946	16.1088	48.8011	Homo sapiens cDNA clone IMAGE:5278089. [BC037919]
FAM127B	-3.02885	76.1333	230.596	Homo sapiens family with sequence similarity 127, member B (FAM127B), transcript variant 1, mRNA [NM_001078172]	26071
WIBG	-3.02877	149.051	451.441	Homo sapiens within bgcn homolog (Drosophila), mRNA (cDNA clone IMAGE:3897762), partial cds. [BC009627]	84305
FER	-3.02615	60.3961	182.768	Homo sapiens fer (fps/fes related) tyrosine kinase (FER), mRNA [NM_005246]	2241
LYRM4	-3.02412	892.849	2700.08	Homo sapiens LYR motif containing 4 (LYRM4), transcript variant 1, mRNA [NM_020408]	57128
	-3.02353	34.1125	103.14	Homo sapiens cDNA FLJ37848 fis, clone BRSSN2013544. [AK095167]
KLF11	-3.02352	66.2714	200.373	Homo sapiens Kruppel-like factor 11 (KLF11), mRNA [NM_003597]	8462
ACADSB	-3.02167	40.1147	121.213	Homo sapiens acyl-Coenzyme A dehydrogenase, short/branched chain (ACADSB), nuclear gene encoding mitochondrial protein, mRNA [NM_001609]	36
	-3.01803	26.7295	80.6705
DLG1	-3.01656	61.9474	186.868	Homo sapiens discs, large homolog 1 (Drosophila) (DLG1), transcript variant 2, mRNA [NM_004087]	1739
TOR2A	-3.01654	411.023	1239.87	Homo sapiens torsin family 2, member A (TOR2A), transcript variant 2, mRNA [NM_130459]	27433
CLNS1A	-3.01504	11117.4	33519.6	Homo sapiens chloride channel, nucleotide-sensitive, 1A (CLNS1A), mRNA [NM_001293]	1207
ZNF551	-3.01237	19.3113	58.1728	Homo sapiens zinc finger protein 551, mRNA (cDNA clone MGC:4079 IMAGE:3530863), complete cds. [BC005868]	90233
RAB26	-3.01215	67.6689	203.829	Homo sapiens RAB26, member RAS oncogene family (RAB26), mRNA [NM_014353]	25837
	-3.00908	76.0304	228.781	BC009359 heterogeneous nuclear ribonucleoprotein AB, isoform b {Homo sapiens} (exp=-1; wgp=0; cg=0), complete [THC2555553]
LOC645249	-3.00871	198.728	597.916	Homo sapiens hypothetical protein LOC645249, mRNA (cDNA clone IMAGE:3357292), partial cds. [BC033117]	645249
MCCC1	-3.00368	2078.67	6243.66	Homo sapiens methylcrotonoyl-Coenzyme A carboxylase 1 (alpha) (MCCC1), nuclear gene encoding mitochondrial protein, mRNA [NM_020166]	56922
APOM	-3.00232	59.0203	177.198	Homo sapiens apolipoprotein M (APOM), mRNA [NM_019101]	55937
PML	-2.99607	143.844	430.967	Homo sapiens promyelocytic leukemia (PML), transcript variant 6, mRNA [NM_002675]	5371
PROP1	-2.99481	412.778	1236.19	Homo sapiens PROP paired-like homeobox 1 (PROP1), mRNA [NM_006261]	5626
PPP1R14C	-2.99422	366.565	1097.58	Homo sapiens protein phosphatase 1, regulatory (inhibitor) subunit 14C (PPP1R14C), mRNA [NM_030949]	81706
MT1B	-2.99279	2542.75	7609.9	Homo sapiens metallothionein 1B (MT1B), mRNA [NM_005947]	4490
TMEM177	-2.99234	802.575	2401.58	Homo sapiens transmembrane protein 177 (TMEM177), transcript variant 2, mRNA [NM_030577]	80775
NDUFV1	-2.99054	6741.22	20159.9	Homo sapiens NADH dehydrogenase (ubiquinone) flavoprotein 1, 51kDa (NDUFV1), nuclear gene encoding mitochondrial protein, transcript variant 1, mRNA [NM_007103]	4723
ATPBD4	-2.9898	205.553	614.562	Homo sapiens ATP binding domain 4 (ATPBD4), transcript variant 1, mRNA [NM_080650]	89978
C12orf47	-2.98845	87.6797	262.026	Homo sapiens chromosome 12 open reading frame 47 (C12orf47), non-coding RNA [NR_015404]	51275
CHID1	-2.98748	316.522	945.604	Homo sapiens chitinase domain containing 1 (CHID1), transcript variant 3, mRNA [NM_023947]	66005
PRAMEF3	-2.98566	198.23	591.848	Homo sapiens PRAME family member 3 (PRAMEF3), mRNA [NM_001013692]	401940
C9orf86	-2.98491	1368.63	4085.24	Homo sapiens chromosome 9 open reading frame 86 (C9orf86), transcript variant 1, mRNA [NM_024718]	55684
LSS	-2.98462	2398.42	7158.37	Homo sapiens lanosterol synthase (2,3-oxidosqualene-lanosterol cyclase) (LSS), transcript variant 1, mRNA [NM_002340]	4047
GTPBP5	-2.98352	51.4743	153.575	Homo sapiens GTP binding protein 5 (putative) (GTPBP5), mRNA [NM_015666]	26164
	-2.98256	379.05	1130.54
	-2.98196	29.4779	87.9021
	-2.97708	49.7166	148.011
SLC48A1	-2.97701	979.553	2916.14	Homo sapiens solute carrier family 48 (heme transporter), member 1 (SLC48A1), mRNA [NM_017842]	55652
LOC730098	-2.97544	145.561	433.109	full-length cDNA clone CS0DI020YO01 of Placenta Cot 25-normalized of Homo sapiens (human). [CR625131]	730098
	-2.97319	26.8942	79.9617	AA856716 od54a10.s1 NCI_CGAP_GCB1 Homo sapiens cDNA clone IMAGE:1371738 3', mRNA sequence [AA856716]
LOC100294049	-2.96793	34.1283	101.29	PREDICTED: Homo sapiens similar to hCG2019710 (LOC100294049), mRNA [XM_002345385]	100294049
	-2.96713	81.2671	241.13
FUT6	-2.96712	2719.44	8068.93	Human alpha (1,3) fucosyltransferase (FUT6) mRNA, major transcript I, complete cds. [U27333]	2528
C1orf57	-2.96701	841.164	2495.74	Homo sapiens chromosome 1 open reading frame 57 (C1orf57), mRNA [NM_032324]	84284
	-2.96698	1908.93	5663.75
	-2.96508	145.348	430.97
CASP7	-2.96248	344.446	1020.41	Homo sapiens caspase 7, apoptosis-related cysteine peptidase (CASP7), transcript variant delta, mRNA [NM_033338]	840
2011-09-06	-2.9582	179.591	531.265	Homo sapiens septin 6 (SEPT6), transcript variant V, mRNA [NM_145802]	23157
QPRT	-2.9581	3227.31	9546.7	Homo sapiens quinolinate phosphoribosyltransferase (QPRT), mRNA [NM_014298]	23475
OTUD1	-2.95682	130.06	384.566	Homo sapiens OTU domain containing 1 (OTUD1), mRNA [NM_001145373]	220213
	-2.95394	40.499	119.632
ZNF775	-2.95286	1708.63	5045.33	Homo sapiens zinc finger protein 775 (ZNF775), mRNA [NM_173680]	285971
TIPARP	-2.95125	1177.01	3473.65	Homo sapiens TCDD-inducible poly(ADP-ribose) polymerase (TIPARP), mRNA [NM_015508]	25976
ACVR2B	-2.95071	75.1566	221.765	Homo sapiens activin A receptor, type IIB (ACVR2B), mRNA [NM_001106]	93
BAD	-2.94602	816.855	2406.48	Homo sapiens BCL2-associated agonist of cell death (BAD), transcript variant 1, mRNA [NM_004322]	572
POLD1	-2.94375	2007.3	5908.97	Homo sapiens polymerase (DNA directed), delta 1, catalytic subunit 125kDa (POLD1), mRNA [NM_002691]	5424
GFM1	-2.93838	481.386	1414.49	Homo sapiens G elongation factor, mitochondrial 1 (GFM1), nuclear gene encoding mitochondrial protein, mRNA [NM_024996]	85476
	-2.93792	866.236	2544.94	Homo sapiens cDNA clone IMAGE:4298560. [BC007809]
HIST1H3D	-2.93731	335.672	985.973	Homo sapiens histone cluster 1, H3d (HIST1H3D), mRNA [NM_003530]	8351
	-2.93712	194.197	570.379	Homo sapiens cDNA clone IMAGE:4826240. [BC035377]
C22orf29	-2.93594	622.92	1828.86	Homo sapiens chromosome 22 open reading frame 29 (C22orf29), mRNA [NM_024627]	79680
B9D1	-2.93569	271.551	797.19	Homo sapiens B9 protein domain 1 (B9D1), mRNA [NM_015681]	27077
GLTSCR2	-2.93528	2119.72	6221.98	Homo sapiens glioma tumor suppressor candidate region gene 2 (GLTSCR2), mRNA [NM_015710]	29997
NEUROG1	-2.93434	3532.32	10365	Homo sapiens neurogenin 1 (NEUROG1), mRNA [NM_006161]	4762
SENP2	-2.93337	612.167	1795.71	Homo sapiens SUMO1/sentrin/SMT3 specific peptidase 2 (SENP2), mRNA [NM_021627]	59343
	-2.93233	65.5436	192.196	UI-E-EJ1-ajr-d-04-0-UI.r1 UI-E-EJ1 Homo sapiens cDNA clone UI-E-EJ1-ajr-d-04-0-UI 5', mRNA sequence [BQ186660]
WWOX	-2.93202	46.6484	136.774	Homo sapiens WW domain containing oxidoreductase (WWOX), transcript variant 3, mRNA [NM_130844]	51741
	-2.9309	102.403	300.133	enhancer of polycomb homolog 2 (Drosophila) [Source:HGNC Symbol;Acc:24543] [ENST00000409654]
PHOX2A	-2.93047	21908.5	64202.3	Homo sapiens paired-like homeobox 2a (PHOX2A), mRNA [NM_005169]	401
HIST1H2BJ	-2.92938	953.899	2794.33	Homo sapiens histone cluster 1, H2bj (HIST1H2BJ), mRNA [NM_021058]	8970
LOC100132885	-2.92905	256.534	751.401	Homo sapiens cDNA FLJ35623 fis, clone SPLEN2010986. [AK092942]	100132885
	-2.9269	1289.52	3774.29	Homo sapiens cDNA FLJ32526 fis, clone SMINT2000073. [AK057088]
NAT14	-2.92476	1534.72	4488.69	Homo sapiens N-acetyltransferase 14 (GCN5-related, putative) (NAT14), mRNA [NM_020378]	57106
IVNS1ABP	-2.92421	238.941	698.713	Homo sapiens influenza virus NS1A binding protein (IVNS1ABP), mRNA [NM_006469]	10625
	-2.92125	86.7376	253.382	Homo sapiens proteasome (prosome, macropain) subunit, beta type, 6, mRNA (cDNA clone IMAGE:3956684). [BC051368]
OXSR1	-2.92086	1544.47	4511.2	Homo sapiens oxidative-stress responsive 1 (OXSR1), mRNA [NM_005109]	9943
LOC440905	-2.92007	27.9436	81.5972	Homo sapiens hypothetical LOC440905 (LOC440905), non-coding RNA [NR_026758]	440905
	-2.91995	136.685	399.113	Synthetic construct Homo sapiens gateway clone IMAGE:100022399 3' read C21orf45 mRNA. [CU692129]
TMEM41B	-2.91917	498.056	1453.91	Homo sapiens transmembrane protein 41B (TMEM41B), transcript variant 1, mRNA [NM_015012]	440026
	-2.91887	281.842	822.661	Q569K0_HUMAN (Q569K0) ZNF599 protein, partial (84%) [THC2616195]
	-2.91803	31.5227	91.984	full-length cDNA clone CS0DE014YD07 of Placenta of Homo sapiens (human). [CR592082]
KIAA1826	-2.91801	116.712	340.566	Homo sapiens KIAA1826 (KIAA1826), mRNA [NM_032424]	84437
ZDHHC24	-2.91552	192.829	562.197	Homo sapiens zinc finger, DHHC-type containing 24, mRNA (cDNA clone IMAGE:3636082), partial cds. [BC005015]	254359
	-2.91423	18.2936	53.3116
AGAP1	-2.91414	233.987	681.872	Homo sapiens ArfGAP with GTPase domain, ankyrin repeat and PH domain 1 (AGAP1), transcript variant 1, mRNA [NM_001037131]	116987
ZNF215	-2.91293	15.7453	45.8649	Homo sapiens zinc finger protein 215 (ZNF215), mRNA [NM_013250]	7762
CCBL2	-2.91153	422.223	1229.31	Homo sapiens cysteine conjugate-beta lyase 2 (CCBL2), transcript variant 1, mRNA [NM_001008661]	56267
RNF208	-2.91016	48.6914	141.7	Homo sapiens ring finger protein 208 (RNF208), mRNA [NM_031297]	727800
HEBP2	-2.9089	2288.58	6657.25	Homo sapiens heme binding protein 2 (HEBP2), mRNA [NM_014320]	23593
C11orf71	-2.90873	66.272	192.768	Homo sapiens chromosome 11 open reading frame 71, mRNA (cDNA clone MGC:9894 IMAGE:3868744), complete cds. [BC009041]	54494
	-2.90634	210.515	611.827	601854749F1 NIH_MGC_57 Homo sapiens cDNA clone IMAGE:4074517 5', mRNA sequence [BF246504]
FAHD2A	-2.89982	582.733	1689.82	Homo sapiens fumarylacetoacetate hydrolase domain containing 2A (FAHD2A), mRNA [NM_016044]	51011
TMEM64	-2.89893	108.789	315.371	Homo sapiens transmembrane protein 64 (TMEM64), transcript variant 1, mRNA [NM_001008495]	169200
OXSR1	-2.89819	99.578	288.596	Homo sapiens oxidative-stress responsive 1 (OXSR1), mRNA [NM_005109]	9943
	-2.89743	275.942	799.523	Homo sapiens clone 124-1V1, mRNA sequence. [AF290475]
C6orf130	-2.89613	3015.95	8734.59	Homo sapiens chromosome 6 open reading frame 130 (C6orf130), mRNA [NM_145063]	221443
H3F3A	-2.89571	25795.8	74697.1	Homo sapiens H3 histone, family 3A (H3F3A), mRNA [NM_002107]	3020
	-2.8954	34.113	98.7709
	-2.89442	31.5934	91.4444	Homo sapiens cDNA FLJ39940 fis, clone SPLEN2022522. [AK097259]
GALNT11	-2.89432	1042.1	3016.16	Homo sapiens UDP-N-acetyl-alpha-D-galactosamine:polypeptide N-acetylgalactosaminyltransferase 11 (GalNAc-T11) (GALNT11), mRNA [NM_022087]	63917
TBC1D22A	-2.89368	271.574	785.848	Homo sapiens TBC1 domain family, member 22A (TBC1D22A), mRNA [NM_014346]	25771
ELP4	-2.89361	1204.86	3486.41	Homo sapiens elongation protein 4 homolog (S. cerevisiae) (ELP4), mRNA [NM_019040]	26610
	-2.89346	147.725	427.437	Homo sapiens cDNA FLJ31419 fis, clone NT2NE2000356. [AK055981]
HDAC7	-2.89212	3333.61	9641.23	Homo sapiens histone deacetylase 7 (HDAC7), transcript variant 1, mRNA [NM_015401]	51564
HIST1H4L	-2.89009	8658.02	25022.4	Homo sapiens histone cluster 1, H4l (HIST1H4L), mRNA [NM_003546]	8368
TNFSF9	-2.88585	259.627	749.244	Homo sapiens tumor necrosis factor (ligand) superfamily, member 9 (TNFSF9), mRNA [NM_003811]	8744
C11orf83	-2.88571	3098.55	8941.5	Homo sapiens chromosome 11 open reading frame 83 (C11orf83), mRNA [NM_001085372]	790955
PAK1IP1	-2.8848	409.531	1181.41	Homo sapiens PAK1 interacting protein 1 (PAK1IP1), mRNA [NM_017906]	55003
MMD	-2.88469	272.479	786.018	Homo sapiens monocyte to macrophage differentiation-associated (MMD), mRNA [NM_012329]	23531
B3GALTL	-2.88421	19.2931	55.6453	Homo sapiens beta 1,3-galactosyltransferase-like (B3GALTL), mRNA [NM_194318]	145173
FAM60A	-2.88253	476.744	1374.23	Homo sapiens family with sequence similarity 60, member A (FAM60A), transcript variant 2, mRNA [NM_021238]	58516
HIST1H4B	-2.8823	7009.44	20203.3	Homo sapiens histone cluster 1, H4b (HIST1H4B), mRNA [NM_003544]	8366
GLTSCR2	-2.87841	43429.4	125008	Homo sapiens glioma tumor suppressor candidate region gene 2 (GLTSCR2), mRNA [NM_015710]	29997
	-2.87745	49.9924	143.851	BX104493 Soares fetal liver spleen 1NFLS Homo sapiens cDNA clone IMAGp998E24531, mRNA sequence [BX104493]
HIST1H3B	-2.87706	345.942	995.297	Homo sapiens histone cluster 1, H3b (HIST1H3B), mRNA [NM_003537]	8358
ZNF273	-2.87578	111.936	321.903	Homo sapiens zinc finger protein 273 (ZNF273), transcript variant 1, mRNA [NM_021148]	10793
NUP210	-2.87501	33.7763	97.1072	Homo sapiens nucleoporin 210kDa (NUP210), mRNA [NM_024923]	23225
ACPL2	-2.87473	20.6666	59.4108	Homo sapiens acid phosphatase-like 2 (ACPL2), transcript variant 1, mRNA [NM_152282]	92370
TOP2B	-2.87328	4552.9	13081.8	Homo sapiens topoisomerase (DNA) II beta 180kDa (TOP2B), mRNA [NM_001068]	7155
PHACTR1	-2.87312	71.7149	206.046	Homo sapiens phosphatase and actin regulator 1 (PHACTR1), mRNA [NM_030948]	221692
ZNF30	-2.87238	87.8026	252.203	Homo sapiens zinc finger protein 30 (ZNF30), transcript variant 3, mRNA [NM_194325]	90075
FAM185A	-2.87219	43.5893	125.197	Homo sapiens family with sequence similarity 185, member A (FAM185A), transcript variant 1, mRNA [NM_001145268]	222234
KIFC1	-2.87205	1159.02	3328.76	Homo sapiens kinesin family member C1 (KIFC1), mRNA [NM_002263]	3833
C20orf135	-2.86977	34.2022	98.1525	Homo sapiens chromosome 20 open reading frame 135 (C20orf135), mRNA [NM_080622]	140701
BCAT2	-2.86877	641.27	1839.66	Homo sapiens branched chain aminotransferase 2, mitochondrial (BCAT2), nuclear gene encoding mitochondrial protein, transcript variant a, mRNA [NM_001190]	587
LOC100129113	-2.86798	263.133	754.659	Homo sapiens cDNA FLJ37158 fis, clone BRACE2026293. [AK094477]	100129113
ZNF292	-2.86687	50.6387	145.175	Homo sapiens zinc finger protein 292 (ZNF292), mRNA [NM_015021]	23036
SHOX2	-2.86489	68.6319	196.623	Homo sapiens short stature homeobox 2 (SHOX2), transcript variant 2, mRNA [NM_006884]	6474
SLC30A5	-2.86292	501.643	1436.16	Homo sapiens solute carrier family 30 (zinc transporter), member 5 (SLC30A5), transcript variant 1, mRNA [NM_022902]	64924
UBA6	-2.86225	40.3568	115.511	Homo sapiens ubiquitin-like modifier activating enzyme 6 (UBA6), mRNA [NM_018227]	55236
SLC40A1	-2.8617	293.915	841.094	Homo sapiens solute carrier family 40 (iron-regulated transporter), member 1 (SLC40A1), mRNA [NM_014585]	30061
	-2.85785	75.5893	216.023	full-length cDNA clone CS0DF021YL03 of Fetal brain of Homo sapiens (human). [CR603982]
HPCA	-2.85655	137.666	393.249	Homo sapiens hippocalcin (HPCA), mRNA [NM_002143]	3208
tcag7.907	-2.85431	8353.87	23844.5	Homo sapiens hypothetical LOC402483 (FLJ45340), non-coding RNA [NR_024368]	402483
UBTD1	-2.85145	46.6027	132.885	Homo sapiens ubiquitin domain containing 1 (UBTD1), mRNA [NM_024954]	80019
PFKFB2	-2.84791	37.3796	106.454	Homo sapiens 6-phosphofructo-2-kinase/fructose-2,6-biphosphatase 2 (PFKFB2), transcript variant 2, mRNA [NM_001018053]	5208
DCI	-2.84733	10864.4	30934.6	Homo sapiens dodecenoyl-Coenzyme A delta isomerase (3,2 trans-enoyl-Coenzyme A isomerase) (DCI), nuclear gene encoding mitochondrial protein, mRNA [NM_001919]	1632
	-2.84591	31.5907	89.9041
CCDC28B	-2.845	683.904	1945.71	Homo sapiens coiled-coil domain containing 28B (CCDC28B), mRNA [NM_024296]	79140
	-2.84476	67.749	192.73	Homo sapiens cDNA FLJ31834 fis, clone NT2RP6000140. [AK056396]
IDH1	-2.84365	1519.21	4320.11	Homo sapiens isocitrate dehydrogenase 1 (NADP+), soluble (IDH1), mRNA [NM_005896]	3417
ANKRD9	-2.84321	836.896	2379.47	Homo sapiens ankyrin repeat domain 9 (ANKRD9), mRNA [NM_152326]	122416
SLC6A6	-2.84299	174.18	495.191	Homo sapiens solute carrier family 6 (neurotransmitter transporter, taurine), member 6 (SLC6A6), transcript variant 1, mRNA [NM_003043]	6533
ODC1	-2.84017	7540.51	21416.3	Homo sapiens ornithine decarboxylase 1 (ODC1), mRNA [NM_002539]	4953
FZD2	-2.8392	110.718	314.349	Homo sapiens frizzled homolog 2 (Drosophila) (FZD2), mRNA [NM_001466]	2535
CYP2U1	-2.83887	20.6351	58.5804	Homo sapiens cytochrome P450, family 2, subfamily U, polypeptide 1 (CYP2U1), mRNA [NM_183075]	113612
MYST1	-2.8347	374.302	1061.03	Homo sapiens MYST histone acetyltransferase 1 (MYST1), transcript variant 1, mRNA [NM_032188]	84148
	-2.83465	11115	31507.2	2113200F ribosomal protein S9. {Homo sapiens} (exp=-1; wgp=-1; cg=-1), complete [THC2494410]
	-2.83423	453.272	1284.67	Unknown
HIST1H2AJ	-2.83399	939.426	2662.32	Homo sapiens histone cluster 1, H2aj (HIST1H2AJ), mRNA [NM_021066]	8331
YEATS2	-2.83067	1188.33	3363.76	Homo sapiens YEATS domain containing 2 (YEATS2), mRNA [NM_018023]	55689
HIST1H2AJ	-2.83056	310.251	878.183	Homo sapiens histone cluster 1, H2aj (HIST1H2AJ), mRNA [NM_021066]	8331
KIF21A	-2.82983	331.758	938.82	Homo sapiens kinesin family member 21A (KIF21A), transcript variant 2, mRNA [NM_017641]	55605
SYTL4	-2.82934	83.5458	236.379	Homo sapiens synaptotagmin-like 4 (SYTL4), transcript variant 1, mRNA [NM_080737]	94121
ACSS1	-2.82931	19.6988	55.734	Homo sapiens acyl-CoA synthetase short-chain family member 1 (ACSS1), nuclear gene encoding mitochondrial protein, mRNA [NM_032501]	84532
REEP6	-2.82879	3211.12	9083.58	Homo sapiens receptor accessory protein 6 (REEP6), mRNA [NM_138393]	92840
SPOPL	-2.82828	49.4927	139.979	Homo sapiens speckle-type POZ protein-like (SPOPL), mRNA [NM_001001664]	339745
HSPB9	-2.82787	555.564	1571.06	Homo sapiens heat shock protein, alpha-crystallin-related, B9 (HSPB9), mRNA [NM_033194]	94086
PRR5	-2.82745	462.746	1308.39	Homo sapiens proline rich 5 (renal) (PRR5), transcript variant 2, mRNA [NM_015366]	55615
MAG	-2.82629	130.857	369.84	Homo sapiens myelin associated glycoprotein (MAG), transcript variant 2, mRNA [NM_080600]	4099
ACADSB	-2.82511	62.7921	177.395	Homo sapiens acyl-Coenzyme A dehydrogenase, short/branched chain (ACADSB), nuclear gene encoding mitochondrial protein, mRNA [NM_001609]	36
BCAS3	-2.82471	97.3593	275.011	Homo sapiens breast carcinoma amplified sequence 3 (BCAS3), transcript variant 2, mRNA [NM_017679]	54828
RAE1	-2.82444	47.4619	134.053	RAE1 RNA export 1 homolog (S. pombe) [Source:HGNC Symbol;Acc:9828] [ENST00000371242]	8480
	-2.82371	33.0993	93.4629	Homo sapiens cDNA FLJ90705 fis, clone PLACE1007591. [AK075186]
MKRN1	-2.82336	863.186	2437.08	Homo sapiens makorin ring finger protein 1 (MKRN1), transcript variant 2, mRNA [NM_001145125]	23608
CKMT1A	-2.82194	101.151	285.443	Homo sapiens creatine kinase, mitochondrial 1A (CKMT1A), nuclear gene encoding mitochondrial protein, mRNA [NM_001015001]	548596
DFNB31	-2.82186	97.2828	274.518	Homo sapiens cDNA FLJ31628 fis, clone NT2RI2003344. [AK056190]	25861
	-2.82143	66.64	188.02	GB
ZNF567	-2.81988	134.22	378.484	Homo sapiens zinc finger protein 567 (ZNF567), mRNA [NM_152603]	163081
LRRC33	-2.81952	31.3456	88.3796	Homo sapiens leucine rich repeat containing 33 (LRRC33), mRNA [NM_198565]	375387
	-2.81897	85.8029	241.876	BE243347 TCBAP1D1258 Pediatric pre-B cell acute lymphoblastic leukemia Baylor-HGSC project=TCBA Homo sapiens cDNA clone TCBAP1258, mRNA sequence [BE243347]
SLC2A4RG	-2.81868	1013.72	2857.36	Homo sapiens SLC2A4 regulator (SLC2A4RG), mRNA [NM_020062]	56731
S1PR4	-2.81392	29.582	83.2414	Homo sapiens sphingosine-1-phosphate receptor 4 (S1PR4), mRNA [NM_003775]	8698
	-2.81306	8010.11	22532.9
LPPR3	-2.81287	427.764	1203.24	Homo sapiens lipid phosphate phosphatase-related protein type 3 (LPPR3), mRNA [NM_024888]	79948
PRR7	-2.81272	12645.2	35567.5	Homo sapiens proline rich 7 (synaptic) (PRR7), mRNA [NM_030567]	80758
TNFRSF8	-2.80996	1150.71	3233.45	Homo sapiens tumor necrosis factor receptor superfamily, member 8 (TNFRSF8), transcript variant 1, mRNA [NM_001243]	943
RNF182	-2.80787	713.158	2002.45	Homo sapiens ring finger protein 182 (RNF182), transcript variant 2, mRNA [NM_152737]	221687
PARD6G	-2.80762	26.7895	75.2148	Homo sapiens par-6 partitioning defective 6 homolog gamma (C. elegans) (PARD6G), mRNA [NM_032510]	84552
ALDH4A1	-2.80704	30.3869	85.2973	Homo sapiens aldehyde dehydrogenase 4 family, member A1 (ALDH4A1), nuclear gene encoding mitochondrial protein, transcript variant P5CDhS, mRNA [NM_170726]	8659
POLR3K	-2.80698	1715.49	4815.34	Homo sapiens polymerase (RNA) III (DNA directed) polypeptide K, 12.3 kDa (POLR3K), mRNA [NM_016310]	51728
	-2.80583	519.087	1456.47	Q30VC0_DESDG (Q30VC0) Flagellar biosynthetic protein FliP, partial (8%) [THC2498220]
TTC33	-2.80556	237.535	666.42	Homo sapiens tetratricopeptide repeat domain 33 (TTC33), mRNA [NM_012382]	23548
	-2.80548	1818.91	5102.92	Homo sapiens cDNA FLJ42103 fis, clone TESOP2007041. [AK124097]
NUDT16L1	-2.80465	1447.39	4059.42	Homo sapiens nudix (nucleoside diphosphate linked moiety X)-type motif 16-like 1 (NUDT16L1), mRNA [NM_032349]	84309
SIRT5	-2.80289	1094.25	3067.07	Homo sapiens sirtuin (silent mating type information regulation 2 homolog) 5 (S. cerevisiae) (SIRT5), transcript variant 1, mRNA [NM_012241]	23408
UBE2L6	-2.80238	178.213	499.42	Homo sapiens ubiquitin-conjugating enzyme E2L 6 (UBE2L6), transcript variant 2, mRNA [NM_198183]	9246
CKMT1A	-2.80209	323.768	907.225	Homo sapiens creatine kinase, mitochondrial 1A (CKMT1A), nuclear gene encoding mitochondrial protein, mRNA [NM_001015001]	548596
SUN1	-2.8004	49.7395	139.29	Homo sapiens Sad1 and UNC84 domain containing 1 (SUN1), transcript variant 2, mRNA [NM_025154]	23353
	-2.79993	65.9739	184.722	BX350256 BX350256 Homo sapiens PLACENTA COT 25-NORMALIZED Homo sapiens cDNA clone CS0DI081YM18 3-PRIME, mRNA sequence [BX350256]
TMEM160	-2.79973	824.166	2307.45	Homo sapiens transmembrane protein 160 (TMEM160), mRNA [NM_017854]	54958
CRELD2	-2.7985	806.77	2257.74	Homo sapiens cysteine-rich with EGF-like domains 2 (CRELD2), transcript variant 2, mRNA [NM_024324]	79174
C1orf96	-2.79684	557.252	1558.55	Homo sapiens chromosome 1 open reading frame 96 (C1orf96), mRNA [NM_145257]	126731
FER	-2.79634	225.376	630.227	fer (fps/fes related) tyrosine kinase [Source:HGNC Symbol;Acc:3655] [ENST00000281092]	2241
ERN1	-2.7962	356.789	997.653	Homo sapiens cDNA FLJ30999 fis, clone HLUNG1000110. [AK055561]	2081
	-2.79605	18.9473	52.9777	ATFCA4 splicing factor like protein {Arabidopsis thaliana} (exp=0; wgp=1; cg=0), partial (3%) [THC2667587]
FXC1	-2.79421	581.693	1625.37	Homo sapiens fracture callus 1 homolog (rat) (FXC1), nuclear gene encoding mitochondrial protein, mRNA [NM_012192]	26515
ZNF226	-2.79219	210.251	587.061	Homo sapiens zinc finger protein 226 (ZNF226), transcript variant 3, mRNA [NM_001032374]	7769
FAM109A	-2.79064	124.653	347.862	Homo sapiens family with sequence similarity 109, member A (FAM109A), mRNA [NM_144671]	144717
ATP5E	-2.78908	368.325	1027.29	Homo sapiens ATP synthase, H+ transporting, mitochondrial F1 complex, epsilon subunit (ATP5E), nuclear gene encoding mitochondrial protein, mRNA [NM_006886]	514
WHSC1	-2.78715	31.5117	87.8278	Homo sapiens Wolf-Hirschhorn syndrome candidate 1 (WHSC1), transcript variant 7, mRNA [NM_133334]	7468
ACRBP	-2.7867	333.839	930.31	Homo sapiens acrosin binding protein (ACRBP), mRNA [NM_032489]	84519
ADAT2	-2.78643	260.925	727.05	Homo sapiens adenosine deaminase, tRNA-specific 2, TAD2 homolog (S. cerevisiae) (ADAT2), mRNA [NM_182503]	134637
	-2.78597	212.714	592.617	Homo sapiens cDNA clone IMAGE:5314207. [BC042851]
C1orf74	-2.78507	57.6885	160.666	Homo sapiens chromosome 1 open reading frame 74 (C1orf74), mRNA [NM_152485]	148304
BCKDHB	-2.78472	101.698	283.202	Homo sapiens branched chain keto acid dehydrogenase E1, beta polypeptide (BCKDHB), nuclear gene encoding mitochondrial protein, transcript variant 1, mRNA [NM_183050]	594
TBC1D7	-2.78393	2222.51	6187.32	Homo sapiens TBC1 domain family, member 7 (TBC1D7), transcript variant 1, mRNA [NM_016495]	51256
WNT6	-2.78358	16535.1	46026.8	Homo sapiens wingless-type MMTV integration site family, member 6 (WNT6), mRNA [NM_006522]	7475
	-2.78339	29.1865	81.2375	Homo sapiens mRNA for FLJ00217 protein. [AK074144]
CLASP2	-2.78271	961.827	2676.48	Homo sapiens cytoplasmic linker associated protein 2 (CLASP2), mRNA [NM_015097]	23122
STOML1	-2.78264	1585.85	4412.85	Homo sapiens stomatin (EPB72)-like 1 (STOML1), mRNA [NM_004809]	9399
GPT	-2.78194	728.706	2027.22	Homo sapiens glutamic-pyruvate transaminase (alanine aminotransferase) (GPT), mRNA [NM_005309]	2875
UNC5B	-2.78138	458.715	1275.86	Homo sapiens unc-5 homolog B (C. elegans) (UNC5B), mRNA [NM_170744]	219699
LIPT2	-2.78041	98.9425	275.101	Homo sapiens lipoyl(octanoyl) transferase 2 (putative) (LIPT2), nuclear gene encoding mitochondrial protein, mRNA [NM_001144869]	387787
FAM195A	-2.77886	3425.89	9520.06	Homo sapiens family with sequence similarity 195, member A (FAM195A), mRNA [NM_138418]	84331
MCM3APAS	-2.77869	174.014	483.532	Homo sapiens MCM3AP antisense RNA (non-protein coding) (MCM3APAS), antisense RNA [NR_002776]	114044
MRPS25	-2.77794	6889.98	19140	Homo sapiens mitochondrial ribosomal protein S25 (MRPS25), nuclear gene encoding mitochondrial protein, mRNA [NM_022497]	64432
NFE2L3	-2.77683	320.592	890.23	Homo sapiens nuclear factor (erythroid-derived 2)-like 3 (NFE2L3), mRNA [NM_004289]	9603
DLG1	-2.77527	519.211	1440.95	Homo sapiens discs, large homolog 1 (Drosophila) (DLG1), transcript variant 2, mRNA [NM_004087]	1739
	-2.7734	94.4607	261.977	Homo sapiens mRNA; cDNA DKFZp564G1162 (from clone DKFZp564G1162). [AL080082]
CNOT1	-2.77315	86.2878	239.289	Homo sapiens CCR4-NOT transcription complex, subunit 1 (CNOT1), transcript variant 2, mRNA [NM_206999]	23019
ST3GAL2	-2.77296	118.172	327.687	Homo sapiens ST3 beta-galactoside alpha-2,3-sialyltransferase 2 (ST3GAL2), mRNA [NM_006927]	6483
RASSF5	-2.76944	25.773	71.3768	Homo sapiens Ras association (RalGDS/AF-6) domain family member 5 (RASSF5), transcript variant 2, mRNA [NM_182664]	83593
	-2.76609	57.2554	158.374	Sequence 1763 from Patent EP1308459. [AX748238]
COMTD1	-2.7638	2045.53	5653.45	Homo sapiens catechol-O-methyltransferase domain containing 1 (COMTD1), mRNA [NM_144589]	118881
BTN3A2	-2.76324	50.6374	139.924	Homo sapiens butyrophilin, subfamily 3, member A2 (BTN3A2), mRNA [NM_007047]	11118
MVK	-2.76311	60.7318	167.809	Homo sapiens mevalonate kinase (MVK), transcript variant 1, mRNA [NM_000431]	4598
NUCKS1	-2.76249	114.673	316.782	Homo sapiens nuclear casein kinase and cyclin-dependent kinase substrate 1 (NUCKS1), mRNA [NM_022731]	64710
TMEM9	-2.76227	1683.9	4651.37	Homo sapiens transmembrane protein 9 (TMEM9), mRNA [NM_016456]	252839
PHTF2	-2.76177	42.0555	116.148	Homo sapiens putative homeodomain transcription factor 2 (PHTF2), transcript variant 2, mRNA [NM_020432]	57157
PSMB9	-2.76129	287.49	793.843	Homo sapiens proteasome (prosome, macropain) subunit, beta type, 9 (large multifunctional peptidase 2) (PSMB9), mRNA [NM_002800]	5698
LRRC37B2	-2.76058	20.1503	55.6265	Homo sapiens leucine rich repeat containing 37, member B2 (LRRC37B2), non-coding RNA [NR_015341]	147172
ZCCHC9	-2.75657	1023.81	2822.21	Homo sapiens zinc finger, CCHC domain containing 9 (ZCCHC9), transcript variant 1, mRNA [NM_032280]	84240
	-2.75617	278.68	768.09
CAPG	-2.75562	7030.58	19373.6	Homo sapiens capping protein (actin filament), gelsolin-like (CAPG), mRNA [NM_001747]	822
SDR16C5	-2.75516	30.7754	84.7913	Homo sapiens short chain dehydrogenase/reductase family 16C, member 5 (SDR16C5), mRNA [NM_138969]	195814
	-2.75514	76.7223	211.381	CA948108 iq21e07.x1 HR85 islet Homo sapiens cDNA clone IMAGE: 3', mRNA sequence [CA948108]
C17orf99	-2.75497	64.4014	177.424	Homo sapiens chromosome 17 open reading frame 99 (C17orf99), mRNA [NM_001163075]	100141515
C22orf40	-2.75485	376.974	1038.51	Homo sapiens similar to RIKEN cDNA 2210021J22, mRNA (cDNA clone IMAGE:4823718). [BC036462]	150383
FAM138A	-2.75424	129.345	356.247	Homo sapiens family with sequence similarity 138, member A (FAM138A), non-coding RNA [NR_026818]	645520
C4orf38	-2.75413	27.4653	75.6431	Homo sapiens chromosome 4 open reading frame 38 (C4orf38), non-coding RNA [NR_024008]	152641
CD46	-2.75343	274.526	755.886	Homo sapiens CD46 molecule, complement regulatory protein (CD46), transcript variant a, mRNA [NM_002389]	4179
CHDH	-2.74828	94.4695	259.629	Homo sapiens choline dehydrogenase (CHDH), mRNA [NM_018397]	55349
INTS9	-2.74753	2643.81	7263.94	Homo sapiens integrator complex subunit 9 (INTS9), transcript variant 1, mRNA [NM_018250]	55756
LIN7C	-2.7464	42.9272	117.895	Homo sapiens lin-7 homolog C (C. elegans) (LIN7C), mRNA [NM_018362]	55327
	-2.74431	570.974	1566.93	Synthetic construct Homo sapiens gateway clone IMAGE:100021072 3' read RPS3A mRNA. [CU688199]
C1orf167	-2.74375	51.9768	142.612	Homo sapiens mRNA; cDNA DKFZp434F1313 (from clone DKFZp434F1313). [AL834308]	284498
ZDHHC24	-2.74312	519.982	1426.38	Homo sapiens zinc finger, DHHC-type containing 24 (ZDHHC24), mRNA [NM_207340]	254359
MUC4	-2.74279	18.6646	51.1932	Homo sapiens mucin 4, cell surface associated (MUC4), transcript variant 1, mRNA [NM_018406]	4585
	-2.74261	849.261	2329.19
AIP	-2.74253	1136.38	3116.55	Homo sapiens aryl hydrocarbon receptor interacting protein (AIP), mRNA [NM_003977]	9049
SCAP	-2.7404	3287.35	9008.65	Homo sapiens SREBF chaperone (SCAP), mRNA [NM_012235]	22937
NT5DC1	-2.73885	198.975	544.963	Homo sapiens 5'-nucleotidase domain containing 1 (NT5DC1), mRNA [NM_152729]	221294
PHF10	-2.73884	96.4416	264.138	Homo sapiens mRNA full length insert cDNA clone EUROIMAGE 2120537. [AJ420510]	55274
KDM6A	-2.73857	384.393	1052.69	Homo sapiens lysine (K)-specific demethylase 6A (KDM6A), mRNA [NM_021140]	7403
PRKAB1	-2.73693	1195.58	3272.23	Homo sapiens protein kinase, AMP-activated, beta 1 non-catalytic subunit (PRKAB1), mRNA [NM_006253]	5564
	-2.73567	198.226	542.28	Homo sapiens cDNA clone IMAGE:3683736. [BC107568]
	-2.73502	3003.27	8214.02	Homo sapiens clone FLB0708 mRNA sequence. [AF113008]
	-2.73306	333.846	912.422	602285795F1 NIH_MGC_86 Homo sapiens cDNA clone IMAGE:4373207 5', mRNA sequence [BG114486]
C20orf177	-2.7321	707.167	1932.05	Uncharacterized protein C20orf177 [Source:UniProtKB/Swiss-Prot;Acc:Q9NTX9] [ENST00000358293]	63939
	-2.73187	964.789	2635.68	BM547196 AGENCOURT_6499364 NIH_MGC_124 Homo sapiens cDNA clone IMAGE:5730270 5', mRNA sequence [BM547196]
C1orf156	-2.7315	340.006	928.729	Homo sapiens chromosome 1 open reading frame 156 (C1orf156), mRNA [NM_033418]	92342
RSPRY1	-2.73118	149.439	408.144	Homo sapiens cDNA FLJ14643 fis, clone NT2RP2001597, weakly similar to RYANODINE RECEPTOR, CARDIAC MUSCLE. [AK027549]	89970
TXNDC16	-2.72997	81.5828	222.718	Homo sapiens thioredoxin domain containing 16 (TXNDC16), transcript variant 1, mRNA [NM_020784]	57544
GRAMD4	-2.72903	56.368	153.83	Homo sapiens GRAM domain containing 4 (GRAMD4), mRNA [NM_015124]	23151
BHLHE23	-2.72884	629.669	1718.27	Homo sapiens basic helix-loop-helix family, member e23 (BHLHE23), mRNA [NM_080606]	128408
AGAP1	-2.72839	197.421	538.641	Homo sapiens ArfGAP with GTPase domain, ankyrin repeat and PH domain 1 (AGAP1), transcript variant 1, mRNA [NM_001037131]	116987
NUDT3	-2.7282	630.007	1718.79	Homo sapiens nudix (nucleoside diphosphate linked moiety X)-type motif 3 (NUDT3), mRNA [NM_006703]	11165
SPN	-2.72725	101.775	277.565	Homo sapiens sialophorin (SPN), transcript variant 1, mRNA [NM_001030288]	6693
	-2.72529	38.2862	104.341	Putative uncharacterized protein DNM1P33 [Source:UniProtKB/TrEMBL;Acc:A6NN47] [ENST00000339692]
PDE2A	-2.72482	325.82	887.802	Homo sapiens phosphodiesterase 2A, cGMP-stimulated (PDE2A), transcript variant 1, mRNA [NM_002599]	5138
HDAC4	-2.7248	257.623	701.971	Homo sapiens histone deacetylase 4 (HDAC4), mRNA [NM_006037]	9759
LCE3A	-2.72329	44.0854	120.058	Homo sapiens late cornified envelope 3A (LCE3A), mRNA [NM_178431]	353142
CACNA1I	-2.72229	46.294	126.025	Homo sapiens calcium channel, voltage-dependent, T type, alpha 1I subunit (CACNA1I), transcript variant 1, mRNA [NM_021096]	8911
	-2.72156	71.3662	194.227	DnaJ (Hsp40) homolog, subfamily C, member 4 [Source:HGNC Symbol;Acc:5271] [ENST00000355040]
HADH	-2.7213	1342.06	3652.15	Homo sapiens hydroxyacyl-Coenzyme A dehydrogenase (HADH), nuclear gene encoding mitochondrial protein, mRNA [NM_005327]	3033
FLYWCH2	-2.7212	19.4556	52.9427	Homo sapiens FLYWCH family member 2 (FLYWCH2), transcript variant 1, mRNA [NM_138439]	114984
FOXL2	-2.7211	1677.79	4565.43	Homo sapiens forkhead box L2 (FOXL2), mRNA [NM_023067]	668
TMEM145	-2.72005	85.4099	232.319	Homo sapiens transmembrane protein 145 (TMEM145), mRNA [NM_173633]	284339
DOK4	-2.71792	74.342	202.056	Homo sapiens docking protein 4 (DOK4), mRNA [NM_018110]	55715
C10orf125	-2.71766	678.652	1844.35	Homo sapiens chromosome 10 open reading frame 125 (C10orf125), transcript variant 2, mRNA [NM_198472]	282969
COX8A	-2.71494	19438.6	52774.6	Homo sapiens cytochrome c oxidase subunit 8A (ubiquitous) (COX8A), mRNA [NM_004074]	1351
TNXB	-2.71318	85.8044	232.802	Homo sapiens tenascin XB (TNXB), transcript variant XB, mRNA [NM_019105]	7148
CD70	-2.71308	956.437	2594.89	Homo sapiens CD70 molecule (CD70), mRNA [NM_001252]	970
HLA-A	-2.71264	102.348	277.635	Homo sapiens major histocompatibility complex, class I, A (HLA-A), mRNA [NM_002116]	3105
ORC4L	-2.71243	20.0398	54.3567	Homo sapiens origin recognition complex, subunit 4-like (yeast) (ORC4L), transcript variant 2, mRNA [NM_002552]	5000
BRD3	-2.70973	235.31	637.625	Homo sapiens bromodomain containing 3 (BRD3), mRNA [NM_007371]	8019
	-2.70966	43.8661	118.862
ERCC2	-2.70877	192.612	521.74	Homo sapiens excision repair cross-complementing rodent repair deficiency, complementation group 2 (ERCC2), transcript variant 1, mRNA [NM_000400]	2068
C9orf86	-2.70743	4179.45	11315.6	Homo sapiens chromosome 9 open reading frame 86 (C9orf86), transcript variant 1, mRNA [NM_024718]	55684
DECR2	-2.70716	851.261	2304.5	Homo sapiens 2,4-dienoyl CoA reductase 2, peroxisomal (DECR2), mRNA [NM_020664]	26063
TOMM20	-2.70536	1052.87	2848.39	Homo sapiens translocase of outer mitochondrial membrane 20 homolog (yeast) (TOMM20), nuclear gene encoding mitochondrial protein, mRNA [NM_014765]	9804
	-2.70368	43.6628	118.05	Unknown
TNXB	-2.70298	5999.63	16216.9	Homo sapiens tenascin XB (TNXB), transcript variant XB-S, mRNA [NM_032470]	7148
	-2.70103	112.208	303.078
C21orf56	-2.70082	743.66	2008.49	Homo sapiens chromosome 21 open reading frame 56 (C21orf56), transcript variant 2, mRNA [NM_032261]	84221
RIPK2	-2.70026	601.058	1623.01	Homo sapiens receptor-interacting serine-threonine kinase 2 (RIPK2), mRNA [NM_003821]	8767
	-2.70016	942.138	2543.92	1405340A protein 40kD. {Mus musculus} (exp=-1; wgp=0; cg=0), partial (48%) [THC2594767]
	-2.69844	22.2331	59.9945	BE935032 PM4-MT0105-180800-003-c08 MT0105 Homo sapiens cDNA, mRNA sequence [BE935032]
ALKBH4	-2.69811	354.659	956.908	Homo sapiens alkB, alkylation repair homolog 4 (E. coli) (ALKBH4), mRNA [NM_017621]	54784
	-2.6973	706.881	1906.67	full-length cDNA clone CS0DI009YA14 of Placenta Cot 25-normalized of Homo sapiens (human). [CR613972]
SAPS2	-2.69658	124.168	334.83	Homo sapiens SAPS domain family, member 2 (SAPS2), mRNA [NM_014678]	9701
	-2.6965	686.107	1850.09	AGENCOURT_14345969 NIH_MGC_173 Homo sapiens cDNA 5', mRNA sequence [CD389391]
RNF114	-2.6942	1822.09	4909.06	Homo sapiens ring finger protein 114 (RNF114), mRNA [NM_018683]	55905
AGPAT3	-2.69411	57.3924	154.621	Homo sapiens 1-acylglycerol-3-phosphate O-acyltransferase 3 (AGPAT3), transcript variant 1, mRNA [NM_020132]	56894
	-2.69365	126.021	339.457
CHD7	-2.6934	21.704	58.4575	Homo sapiens chromodomain helicase DNA binding protein 7 (CHD7), mRNA [NM_017780]	55636
TMTC4	-2.69292	74.7725	201.357	Homo sapiens transmembrane and tetratricopeptide repeat containing 4 (TMTC4), transcript variant 1, mRNA [NM_032813]	84899
	-2.69238	5032.11	13548.4
LOC646719	-2.69134	210.51	566.554	Homo sapiens cDNA FLJ10039 fis, clone HEMBA1000975. [AK000901]	646719
TUBAL3	-2.69125	461.441	1241.85	Homo sapiens tubulin, alpha-like 3 (TUBAL3), transcript variant 1, mRNA [NM_024803]	79861
TAF9B	-2.68911	22.1408	59.539	Homo sapiens TAF9B RNA polymerase II, TATA box binding protein (TBP)-associated factor, 31kDa (TAF9B), mRNA [NM_015975]	51616
C3orf33	-2.68715	52.2466	140.394	Homo sapiens chromosome 3 open reading frame 33 (C3orf33), mRNA [NM_173657]	285315
EXOC4	-2.68683	748.71	2011.66	Homo sapiens exocyst complex component 4 (EXOC4), transcript variant 1, mRNA [NM_021807]	60412
	-2.68578	42.8266	115.023	Homo sapiens cDNA clone IMAGE:5262677. [BC035106]
SREBF2	-2.68559	1060.86	2849.03	Homo sapiens sterol regulatory element binding transcription factor 2 (SREBF2), mRNA [NM_004599]	6721
	-2.68557	1192.83	3203.44
PRDXDD1P	-2.68545	200.041	537.201	Homo sapiens PrdX deacylase domain containing 1 (pseudogene) (PRDXDD1P), non-coding RNA [NR_027258]	344405
STAT5B	-2.68447	197.11	529.135	Homo sapiens signal transducer and activator of transcription 5B (STAT5B), mRNA [NM_012448]	6777
	-2.68161	1082.67	2903.31
TMEM41B	-2.68118	510.258	1368.1	Homo sapiens transmembrane protein 41B (TMEM41B), transcript variant 3, non-coding RNA, 611 [NR_028491]	440026
PHKA2	-2.6809	432.236	1158.78	Homo sapiens phosphorylase kinase, alpha 2 (liver) (PHKA2), mRNA [NM_000292]	5256
MEX3D	-2.68075	24555.5	65827	Homo sapiens mex-3 homolog D (C. elegans) (MEX3D), mRNA [NM_203304]	399664
C17orf101	-2.68068	338.204	906.617	Homo sapiens chromosome 17 open reading frame 101 (C17orf101), transcript variant 1, mRNA [NM_024648]	79701
ZNF626	-2.6803	118.739	318.254	Homo sapiens zinc finger protein 626 (ZNF626), transcript variant 2, mRNA [NM_145297]	199777
	-2.67713	43.9654	117.701
SDHD	-2.67628	2095.31	5607.63	Homo sapiens succinate dehydrogenase complex, subunit D, integral membrane protein (SDHD), nuclear gene encoding mitochondrial protein, mRNA [NM_003002]	6392
GAMT	-2.67497	2017.38	5396.44	Homo sapiens guanidinoacetate N-methyltransferase (GAMT), transcript variant 1, mRNA [NM_000156]	2593
LAMB1	-2.67477	173.306	463.553	Homo sapiens laminin, beta 1 (LAMB1), mRNA [NM_002291]	3912
C15orf61	-2.67266	1279.59	3419.9	Homo sapiens chromosome 15 open reading frame 61 (C15orf61), mRNA [NM_001143936]	145853
C15orf52	-2.67083	31.369	83.7813	Homo sapiens chromosome 15 open reading frame 52 (C15orf52), mRNA [NM_207380]	388115
LSS	-2.67044	1127.6	3011.19	Homo sapiens lanosterol synthase (2,3-oxidosqualene-lanosterol cyclase) (LSS), transcript variant 1, mRNA [NM_002340]	4047
RABGAP1L	-2.66989	282.488	754.212	Homo sapiens RAB GTPase activating protein 1-like (RABGAP1L), transcript variant 1, mRNA [NM_014857]	9910
	-2.66911	26.5723	70.9245	BX110727 NCI_CGAP_Brn23 Homo sapiens cDNA clone IMAGp998K095171, mRNA sequence [BX110727]
RGMA	-2.66871	27.9951	74.711	Homo sapiens RGM domain family, member A (RGMA), transcript variant 4, mRNA [NM_020211]	56963
KIR2DS4	-2.66814	30.9562	82.5956	Homo sapiens killer cell immunoglobulin-like receptor, two domains, short cytoplasmic tail, 4 (KIR2DS4), mRNA [NM_012314]	3809
TAF1A	-2.66795	277.559	740.515	Homo sapiens TATA box binding protein (TBP)-associated factor, RNA polymerase I, A, 48kDa (TAF1A), transcript variant 1, mRNA [NM_005681]	9015
CCDC88B	-2.6679	57.7365	154.035	Homo sapiens coiled-coil domain containing 88B (CCDC88B), mRNA [NM_032251]	283234
NRL	-2.66784	103.724	276.719	Homo sapiens neural retina leucine zipper (NRL), mRNA [NM_006177]	4901
STT3B	-2.6678	150.444	401.353	Homo sapiens STT3, subunit of the oligosaccharyltransferase complex, homolog B (S. cerevisiae) (STT3B), mRNA [NM_178862]	201595
BTG3	-2.66719	1757.55	4687.72	Homo sapiens BTG family, member 3 (BTG3), transcript variant 2, mRNA [NM_006806]	10950
SMN1	-2.667	4700.56	12536.4	Homo sapiens survival of motor neuron 1, telomeric (SMN1), transcript variant d, mRNA [NM_000344]	6606
KREMEN2	-2.66637	771.444	2056.96	Homo sapiens kringle containing transmembrane protein 2 (KREMEN2), transcript variant 4, mRNA [NM_172229]	79412
TMEM143	-2.66309	377.755	1006	Homo sapiens transmembrane protein 143 (TMEM143), mRNA [NM_018273]	55260
	-2.6593	443.341	1178.98	full-length cDNA clone CS0DE010YB08 of Placenta of Homo sapiens (human). [CR594732]
RNF5	-2.65896	3158.64	8398.7	Homo sapiens ring finger protein 5 (RNF5), mRNA [NM_006913]	6048
SHCBP1	-2.65789	241.303	641.356	Homo sapiens SHC SH2-domain binding protein 1 (SHCBP1), mRNA [NM_024745]	79801
RBMX	-2.65653	4850.88	12886.5	Homo sapiens RNA binding motif protein, X-linked (RBMX), transcript variant 1, mRNA [NM_002139]	27316
SOX8	-2.65598	285.094	757.203	Homo sapiens SRY (sex determining region Y)-box 8 (SOX8), mRNA [NM_014587]	30812
ECH1	-2.65497	34.3502	91.1989	Homo sapiens, clone IMAGE:3858114, mRNA. [BC014786]	1891
NME3	-2.65496	2820.38	7487.99	Homo sapiens non-metastatic cells 3, protein expressed in (NME3), mRNA [NM_002513]	4832
EFNA1	-2.65457	590.283	1566.95	Homo sapiens ephrin-A1 (EFNA1), transcript variant 1, mRNA [NM_004428]	1942
NUDT16L1	-2.65326	305.567	810.75	Homo sapiens nudix (nucleoside diphosphate linked moiety X)-type motif 16-like 1 (NUDT16L1), mRNA [NM_032349]	84309
	-2.65319	455.255	1207.88	Homo sapiens cDNA clone IMAGE:3689276, partial cds. [BC009749]
ABAT	-2.65241	33.2413	88.1694	Homo sapiens 4-aminobutyrate aminotransferase (ABAT), nuclear gene encoding mitochondrial protein, transcript variant 2, mRNA [NM_000663]	18
ALAS2	-2.65083	13453.6	35663.3	Homo sapiens aminolevulinate, delta-, synthase 2 (ALAS2), nuclear gene encoding mitochondrial protein, transcript variant 1, mRNA [NM_000032]	212
HDAC6	-2.64959	62.529	165.676	Homo sapiens histone deacetylase 6, mRNA (cDNA clone IMAGE:4179066), complete cds. [BC011498]	10013
HIST2H2AC	-2.64939	166.931	442.266	Homo sapiens histone cluster 2, H2ac (HIST2H2AC), mRNA [NM_003517]	8338
ZMYM2	-2.64916	20.8309	55.1845	Homo sapiens mRNA; cDNA DKFZp564B162 (from clone DKFZp564B162). [AL136621]	7750
CYR61	-2.64678	121.846	322.499	Homo sapiens cysteine-rich, angiogenic inducer, 61 (CYR61), mRNA [NM_001554]	3491
CBX1	-2.64568	167.086	442.055	Homo sapiens chromobox homolog 1 (HP1 beta homolog Drosophila ) (CBX1), transcript variant 1, mRNA [NM_006807]	10951
PPP2R5C	-2.6452	96.3215	254.789	Homo sapiens mRNA; cDNA DKFZp761H0317 (from clone DKFZp761H0317). [AL834350]	5527
CD164	-2.64383	583.298	1542.14	Homo sapiens CD164 molecule, sialomucin (CD164), transcript variant 1, mRNA [NM_006016]	8763
BRD7	-2.64369	3455.25	9134.62	Homo sapiens bromodomain containing 7 (BRD7), transcript variant 2, mRNA [NM_013263]	29117
C6orf1	-2.6436	191.608	506.534	Homo sapiens chromosome 6 open reading frame 1 (C6orf1), transcript variant 1, mRNA [NM_178508]	221491
	-2.64339	43.9449	116.164
C3orf75	-2.64183	2232.67	5898.34	Homo sapiens chromosome 3 open reading frame 75 (C3orf75), mRNA [NM_001031703]	54859
C1orf124	-2.64146	114.267	301.831	Homo sapiens chromosome 1 open reading frame 124 (C1orf124), transcript variant 2, mRNA [NM_001010984]	83932
LOC100288954	-2.64103	48.6295	128.432	601343077F1 NIH_MGC_53 Homo sapiens cDNA clone IMAGE:3685338 5', mRNA sequence [BE564275]	100288954
DTNBP1	-2.64025	2098.26	5539.95	Homo sapiens dystrobrevin binding protein 1 (DTNBP1), transcript variant 3, mRNA [NM_183041]	84062
HOXB9	-2.63843	5797.03	15295.1	Homo sapiens homeobox B9 (HOXB9), mRNA [NM_024017]	3219
PXMP4	-2.6375	461.947	1218.39	Homo sapiens peroxisomal membrane protein 4, 24kDa (PXMP4), transcript variant 1, mRNA [NM_007238]	11264
	-2.63672	97.6717	257.533	Homo sapiens cDNA FLJ41685 fis, clone HCASM2006338. [AK123679]
PIGT	-2.63535	6326.66	16673	Homo sapiens phosphatidylinositol glycan anchor biosynthesis, class T (PIGT), mRNA [NM_015937]	51604
HMGN3	-2.63422	205.593	541.578	Homo sapiens high mobility group nucleosomal binding domain 3 (HMGN3), transcript variant 2, mRNA [NM_138730]	9324
LOC399744	-2.6341	1320.39	3478.04	Homo sapiens hypothetical LOC399744 (LOC399744), non-coding RNA [NR_024497]	399744
	-2.6339	137.035	360.936
TPTE	-2.6334	17.2751	45.4924	Homo sapiens transmembrane phosphatase with tensin homology (TPTE), transcript variant 1, mRNA [NM_199261]	7179
C4orf12	-2.63293	30.766	81.0048	Homo sapiens chromosome 4 open reading frame 12 (C4orf12), non-coding RNA [NR_015359]	404201
ZDHHC3	-2.63122	196.87	518.009	Homo sapiens zinc finger, DHHC-type containing 3 (ZDHHC3), transcript variant 2, mRNA [NM_016598]	51304
PVRL2	-2.63038	3164.43	8323.66	Homo sapiens poliovirus receptor-related 2 (herpesvirus entry mediator B) (PVRL2), transcript variant delta, mRNA [NM_001042724]	5819
RPS10	-2.62997	24572.8	64625.9	Homo sapiens ribosomal protein S10 (RPS10), mRNA [NM_001014]	6204
	-2.62963	33.5722	88.2827	Homo sapiens cDNA FLJ46080 fis, clone TESTI2004971. [AK127966]
PRPF40B	-2.62912	39.7335	104.464	Homo sapiens PRP40 pre-mRNA processing factor 40 homolog B (S. cerevisiae) (PRPF40B), transcript variant 1, mRNA [NM_001031698]	25766
	-2.62893	496.345	1304.86	AV708150 AV708150 ADC Homo sapiens cDNA clone ADCAFF01 5', mRNA sequence [AV708150]
GATA1	-2.62871	1240.93	3262.04	Homo sapiens GATA binding protein 1 (globin transcription factor 1) (GATA1), mRNA [NM_002049]	2623
PPIL4	-2.62829	63.6106	167.187	Homo sapiens peptidylprolyl isomerase (cyclophilin)-like 4 (PPIL4), mRNA [NM_139126]	85313
	-2.62704	119.124	312.945
GMNN	-2.62517	6928.46	18188.4	Homo sapiens geminin, DNA replication inhibitor (GMNN), mRNA [NM_015895]	51053
	-2.62512	64.8514	170.243
C6orf167	-2.62376	27.2716	71.5542	Homo sapiens chromosome 6 open reading frame 167 (C6orf167), mRNA [NM_198468]	253714
	-2.62224	668.752	1753.63	Homo sapiens mRNA similar to protein kinase, cAMP dependent regulatory, type I beta (cDNA clone IMAGE:3349336). [BC002470]
C6orf62	-2.62126	761.315	1995.61	Homo sapiens chromosome 6 open reading frame 62 (C6orf62), mRNA [NM_030939]	81688
CES1	-2.62126	28.9544	75.8971	Homo sapiens carboxylesterase 1 (monocyte/macrophage serine esterase 1) (CES1), transcript variant 3, mRNA [NM_001266]	1066
RBMX	-2.62124	802.258	2102.91	Homo sapiens RNA binding motif protein, X-linked (RBMX), transcript variant 1, mRNA [NM_002139]	27316
CCR7	-2.6208	134.989	353.78	Homo sapiens chemokine (C-C motif) receptor 7 (CCR7), mRNA [NM_001838]	1236
FDXR	-2.61956	17841.1	46735.7	Homo sapiens ferredoxin reductase (FDXR), nuclear gene encoding mitochondrial protein, transcript variant 2, mRNA [NM_004110]	2232
STMN3	-2.61882	2878.87	7539.26	Homo sapiens stathmin-like 3 (STMN3), mRNA [NM_015894]	50861
LGALS9C	-2.61875	927.42	2428.68	Homo sapiens lectin, galactoside-binding, soluble, 9C (LGALS9C), mRNA [NM_001040078]	654346
DEPDC7	-2.61823	83.2991	218.096	Homo sapiens DEP domain containing 7 (DEPDC7), transcript variant 2, mRNA [NM_139160]	91614
	-2.61748	4323.84	11317.5
HDAC7	-2.6169	660.55	1728.59	Homo sapiens histone deacetylase 7 (HDAC7), transcript variant 1, mRNA [NM_015401]	51564
ARHGEF1	-2.61648	79.6188	208.321	Homo sapiens Rho guanine nucleotide exchange factor (GEF) 1 (ARHGEF1), transcript variant 1, mRNA [NM_199002]	9138
SEPSECS	-2.61631	32.1229	84.0435	Homo sapiens Sep (O-phosphoserine) tRNA:Sec (selenocysteine) tRNA synthase (SEPSECS), mRNA [NM_016955]	51091
	-2.61588	1344.4	3516.81
LOC644613	-2.61416	83.9352	219.42	Homo sapiens hypothetical protein LOC644613, mRNA (cDNA clone IMAGE:4177475), partial cds. [BC025792]	644613
CHEK2	-2.61287	108.046	282.311	Homo sapiens CHK2 checkpoint homolog (S. pombe) (CHEK2), transcript variant 3, mRNA [NM_001005735]	11200
DPYSL3	-2.61259	48.9026	127.763	Homo sapiens dihydropyrimidinase-like 3 (DPYSL3), mRNA [NM_001387]	1809
	-2.61243	62.9484	164.448	Homo sapiens cDNA clone IMAGE:40134402. [BC141908]
LOC595101	-2.61043	31.6616	82.6506	Homo sapiens mRNA; cDNA DKFZp686H21113 (from clone DKFZp686H21113). [CR627362]	595101
RAP2B	-2.61036	66.9473	174.757	Homo sapiens RAP2B, member of RAS oncogene family (RAP2B), mRNA [NM_002886]	5912
	-2.60888	59.2709	154.63
DEPDC1B	-2.60841	449.439	1172.32	Homo sapiens DEP domain containing 1B (DEPDC1B), transcript variant 1, mRNA [NM_018369]	55789
LOC152217	-2.60752	697.548	1818.87	Homo sapiens hypothetical LOC152217 (LOC152217), non-coding RNA [NR_024388]	152217
CORO7	-2.60711	463.541	1208.5	Homo sapiens coronin 7 (CORO7), mRNA [NM_024535]	79585
NTSR1	-2.60671	16.6896	43.5049	Homo sapiens neurotensin receptor 1 (high affinity) (NTSR1), mRNA [NM_002531]	4923
	-2.60658	412.897	1076.25	full-length cDNA clone CS0DG001YH13 of B cells (Ramos cell line) of Homo sapiens (human). [CR617018]
LONP2	-2.60496	1364.87	3555.45	Homo sapiens lon peptidase 2, peroxisomal (LONP2), mRNA [NM_031490]	83752
NETO2	-2.60315	490.219	1276.12	Homo sapiens neuropilin (NRP) and tolloid (TLL)-like 2 (NETO2), mRNA [NM_018092]	81831
C6orf106	-2.60279	8306.33	21619.6	Homo sapiens chromosome 6 open reading frame 106 (C6orf106), transcript variant 1, mRNA [NM_024294]	64771
MAGEB2	-2.60269	673.415	1752.69	Homo sapiens melanoma antigen family B, 2 (MAGEB2), mRNA [NM_002364]	4113
NANOS1	-2.60132	56.0541	145.815	Homo sapiens nanos homolog 1 (Drosophila) (NANOS1), mRNA [NM_199461]	340719
LOC728323	-2.60114	116.47	302.954	Homo sapiens hypothetical LOC728323 (LOC728323), non-coding RNA [NR_024437]	728323
	-2.60011	16.6464	43.2825	Homo sapiens cDNA clone IMAGE:5310797. [BC041996]
ZNF580	-2.59933	386.674	1005.09	Homo sapiens zinc finger protein 580 (ZNF580), transcript variant 1, mRNA [NM_016202]	51157
	-2.59913	70.3969	182.971	Q8NH35_HUMAN (Q8NH35) Seven transmembrane helix receptor, complete [THC2580690]
GZMM	-2.59893	243.74	633.463	Homo sapiens granzyme M (lymphocyte met-ase 1) (GZMM), mRNA [NM_005317]	3004
TFRC	-2.59847	4876.33	12671	Homo sapiens transferrin receptor (p90, CD71) (TFRC), mRNA [NM_003234]	7037
	-2.59777	61.1373	158.821	AGENCOURT_37001201 NIH_MGC_280 Homo sapiens cDNA clone IMAGE:7505458 5', mRNA sequence [CV800149]
C11orf2	-2.59575	1993.91	5175.69	Homo sapiens chromosome 11 open reading frame 2 (C11orf2), mRNA [NM_013265]	738
NDUFA5	-2.59528	514.76	1335.95	Homo sapiens NADH dehydrogenase (ubiquinone) 1 alpha subcomplex, 5, 13kDa (NDUFA5), nuclear gene encoding mitochondrial protein, mRNA [NM_005000]	4698
FBXL20	-2.59478	170.987	443.674	Homo sapiens F-box and leucine-rich repeat protein 20 (FBXL20), mRNA [NM_032875]	84961
HMBS	-2.59462	19228.3	49890.1	Homo sapiens hydroxymethylbilane synthase (HMBS), transcript variant 1, mRNA [NM_000190]	3145
PDCL	-2.59294	215.308	558.281	Homo sapiens phosducin-like (PDCL), mRNA [NM_005388]	5082
KRTAP5-8	-2.59285	3244.98	8413.74	Homo sapiens keratin associated protein 5-8 (KRTAP5-8), mRNA [NM_021046]	57830
	-2.59257	15968.3	41399	HSU02032 ribosomal protein L23a {Homo sapiens} (exp=-1; wgp=0; cg=0), partial (71%) [THC2541331]
RIF1	-2.59254	264.922	686.821	Homo sapiens RAP1 interacting factor homolog (yeast) (RIF1), mRNA [NM_018151]	55183
DNAJB9	-2.59239	1299.18	3367.98	Homo sapiens DnaJ (Hsp40) homolog, subfamily B, member 9 (DNAJB9), mRNA [NM_012328]	4189
SCD	-2.59097	4615.95	11959.8	Homo sapiens stearoyl-CoA desaturase (delta-9-desaturase) (SCD), mRNA [NM_005063]	6319
DACT3	-2.58979	275.944	714.639	Homo sapiens dapper, antagonist of beta-catenin, homolog 3 (Xenopus laevis) (DACT3), mRNA [NM_145056]	147906
MYBPC3	-2.58928	50.1858	129.945	Homo sapiens myosin binding protein C, cardiac (MYBPC3), mRNA [NM_000256]	4607
NCS1	-2.58823	82.2652	212.921	Homo sapiens neuronal calcium sensor 1 (NCS1), transcript variant 1, mRNA [NM_014286]	23413
ACOT13	-2.58758	3292.39	8519.33	Homo sapiens acyl-CoA thioesterase 13 (ACOT13), transcript variant 1, mRNA [NM_018473]	55856
ALDH4A1	-2.58745	578.662	1497.26	Homo sapiens aldehyde dehydrogenase 4 family, member A1 (ALDH4A1), nuclear gene encoding mitochondrial protein, transcript variant P5CDhL, mRNA [NM_003748]	8659
SLC22A18	-2.58706	1671.53	4324.35	Homo sapiens solute carrier family 22, member 18 (SLC22A18), transcript variant 2, mRNA [NM_183233]	5002
CD46	-2.58648	134.638	348.238	Homo sapiens CD46 molecule, complement regulatory protein (CD46), transcript variant n, mRNA [NM_172350]	4179
[truncated: 9,029 more rows]

## Sheet: Supplementary table 3a
Supplementary Table 3a. List of genes with hypermethylation and lower expression in K562/MX2 cells
[truncated: 334 more rows]

[truncated: 5 more sheets: Supplementary table 3b, Supplementary table 3c, Supplementary table 3d, Supplementary table 4a, Supplementary tabel 4b]
